# Supplementary material for: A scalable approach to resolving variants of uncertain significance
Source: bioRxiv. 2026 Feb 23:2026.02.14.705848. Originally published 2026 Feb 14. Preprint. [Version 2] doi: 10.64898/2026.02.14.705848 (PMC12918978; doi:10.64898/2026.02.14.705848)
Supplement: Supplement 1 [file media-1.zip]

Archive with 6 entries (5 files):
- Supplementary_Data_1/
- __MACOSX/._Supplementary_Data_1
- Supplementary_Data_1/Supp_Data1_column_description.xlsx
- __MACOSX/Supplementary_Data_1/._Supp_Data1_column_description.xlsx
- Supplementary_Data_1/Supplementary_Data_1.tsv.gz
- __MACOSX/Supplementary_Data_1/._Supplementary_Data_1.tsv.gz
