# Supplementary material for: A scalable approach to resolving variants of uncertain significance
Source: bioRxiv. 2026 Feb 23:2026.02.14.705848. Originally published 2026 Feb 14. Preprint. [Version 2] doi: 10.64898/2026.02.14.705848 (PMC12918978; doi:10.64898/2026.02.14.705848)
Supplement: Supplement 3 [file media-3.xlsx]

## Sheet: Column Definitions
Column Name	Description
Dataset Name	Unique identifier for the dataset used for database linking and referencing
Gene	Official HGNC gene symbol for the target gene
HGNC ID	HGNC database gene identifier
Broad Disease Category	Broad disease category
Experiment Description	Brief description of the dataset and experimental approach
IGVF Produced?	Indicates if produced by IGVF consortium
MaveDB Score Set URN	MaveDB URN for the score set - the most clinically relevant version
Arrayed or Pooled?	Experimental design approach - pooled libraries vs arrayed individual variants
Saturation or Variants of Interest (VOI)?	Library design strategy - comprehensive saturation vs targeted variants
PMID	PubMed identifier for the publication
First Author	First author's surname from the publication
Year of Publication	Publication year
Primary Score Set or Meta-analysis?	Whether this represents original data or analysis of existing data
Meta-analysis Type	Type of meta-analysis being performed
PMIDs Included in Meta-analysis	PMIDs of papers whose data is being analyzed
Author Provided Transcript ID	Reference sequence for the variants as provided by authors
Ensembl Transcript ID	Ensembl transcript identifier
RefSeq Transcript ID	RefSeq transcript identifier
Transcript ID Additional Details	Additional details regarding transcript identifiers
Experimental Methods	Detailed description of experimental procedures
Model System	Biological system used for the functional assay
Model System NCBI Taxon	NCBI taxid of model system organism
Cell Line Type	Cell line type (immortal cell line, embryonic stemcell line etc.)
Cell Line Name	Cell line name (HEK293, U2OS)
Yeast Strain	Yeast strain
Yeast Strain Genotyope	Yeast strain genotype
Model System Modifications	Modifications made to model organism such as knocking out or overexpressing other genes
Assay Name	Assay name, one of SGE, Vamp-seq or Other
Assay Type	Broad assay categories
Assay Subtype	BAO or other ontology term for the assay type
Phenotype Measured	Ontology term describing the measured phenotype
Selective Pressure	Type of selective pressure applied during the assay
Selective Pressure Additional Details	Additional details about selective pressure
Molecular or Biological Process Investigated	GO term describing the biological process being investigated
Functional Consequence Detected by Assay	Type of functional consequence detected by the assay
Detects Splicing Variants?	Whether this assay can detect variants that affect splicing
Detects NMD Variants?	Whether this assay can detect variants subject to nonsense-mediated decay
Scoring Methods	Detailed description of data analysis methods used to generate scores
Number of Complete Replicates	Number of complete experimental replicates
Replicates Description	Description of the replication strategy used
Analysis of Variance Across Replicates	Whether variance analysis across replicates was performed
Analysis of Variance Across Replicates Details	Description of variance analysis methodology and results
Library Type	Whether variants are tested in endogenous genomic context or artificial constructs
Library Scope	Types of genomic regions covered by the variant library (coding, non-coding, intronic, regulatory, etc.)
Library Coverage	Specific regions or features covered by the variant library
Variant Expression Method	Whether variants are introduced into endogenous locus (e.g via CRISPR/Cas9 system) or synthetic constructs (e.g. cDNA plasmid)
Library Construction Method	Method used to construct the variant library
Library Construction Method Details	Detailed description of library construction methodology
Library Integration	How the library was integrated into the model system
Library Delivery Method	Method used to deliver the library to cells
Library Delivery Method Details	Detailed description of library delivery method
Sequencing Read Type	Type of sequencing reads used for analysis
Library Profile Strategy	Strategy used to profile the variant library
CRISPR/Cas9 System	CRISPR/Cas system used for genome editing (if applicable)
Editing Enzyme Functionality	Type of editing enzyme functionality
Dimensionality	Dimensionality of the data collected
Biological Controls?	Whether biological controls were included in the experiment
Number of synonymous variants (presumed normal biological controls)	Number of normal/functional biological controls published in supplement (not including splice variants)
Number of Truncating variants (presumed abnormal biological controls)	Number of abnormal/non-functional biological controls published in supplement (not including splice variants)
Additional Biological Controls	Description of other biological controls included beyond syn
Functional Classification Provided?	Whether functional classifications were provided by authors
Score Intervals Reported?	Whether functional score intervals were explicitly reported
New Functional Classifications Created?	Whether new functional classifications using a gaussian mixture model were created; different from published functional classisications
Interval 1 Name	Name or description of first score interval (loss of function, depleted, enriched, normal, WT-like etc.)
Interval 1 Range	Numeric range for the first score interval using set notation ( [0.53, 0.81) )
Interval 1 Class	Standardized functional classification for first score interval (Normal, Abnormal, Indeterminate)
Interval 2 Name	Name or description of second score interval (loss of function, depleted, enriched, normal, WT-like etc.)
Interval 2 Range	Numeric range for the second score interval using set notation ( [0.53, 0.81) )
Interval 2 Class	Standardized functional classification for second score interval (Normal, Abnormal, Indeterminate)
Interval 3 Name	Name or description of third score interval (loss of function, depleted, enriched, normal, WT-like etc.)
Interval 3 Range	Numeric range for the third score interval using set notation ( [0.53, 0.81) )
Interval 3 Class	Standardized functional classification for third score interval (Normal, Abnormal, Indeterminate)
Interval 4 Name	Name or description of fourth score interval (loss of function, depleted, enriched, normal, WT-like etc.)
Interval 4 Range	Numeric range for the fourth score interval using set notation ( [0.53, 0.81) )
Interval 4 Class	Standardized functional classification for fourth score interval (Normal, Abnormal, Indeterminate)
Interval 5 Name	Name or description of fifth score interval (loss of function, depleted, enriched, normal, WT-like etc.)
Interval 5 Range	Numeric range for the fifth score interval using set notation ( [0.53, 0.81) )
Interval 5 Class	Standardized functional classification for fifth score interval (Normal, Abnormal, Indeterminate)
Interval 6 Name	Name or description of sixth score interval (loss of function, depleted, enriched, normal, WT-like etc.)
Interval 6 Range	Numeric range for the sixth score interval using set notation ( [0.53, 0.81) )
Interval 6 Class	Standardized functional classification for sixth score interval (Normal, Abnormal, Indeterminate)
Additional Notes	Additional notes regarding modifications to supplemental score files from publications

## Sheet: Curation
Dataset Name	Gene	HGNC ID	Broad Disease Category	Experiment Description	IGVF Produced?	MaveDB Score Set URN	Arrayed or Pooled?	Saturation or Variants of Interest (VOI)?	PMID	First Author	Year of Publication	Primary Score Set or Meta-analysis?	Meta-analysis Type	PMIDs Included in Meta-analysis	Author Provided Transcript ID	Ensembl Transcript ID	RefSeq Transcript ID	Transcript ID Additional Details	Experimental Methods	Model System	Model System NCBI Taxon	Cell Line Type	Cell Line Name	Yeast Strain	Yeast Strain Genotyope	Model System Modifications	Assay Name	Assay Type	Assay Subtype	Phenotype Measured	Selective Pressure	Selective Pressure Additional Details	Molecular or Biological Process Investigated	Functional Consequence Detected by Assay	Detects Splicing Variants?	Detects NMD Variants?	Scoring Methods	Number of Complete Replicates	Replicates Description	Analysis of Variance Across Replicates	Analysis of Variance Across Replicates Details	Library Type	Library Scope	Library Coverage	Variant Expression Method	Library Construction Method	Library Construction Method Details	Library Integration	Library Delivery Method
ASPA_Grønbæk-Thygesen_2024_abundance	ASPA	756	Other Rare Disease	Protein abundance scores of ASPA variants in human cells measured by VAMP-seq experiments	No	urn:mavedb:00000657-a-1	Pooled	Saturation	38740822	Grønbæk-Thygesen	2024	primary score set				ENST00000263080.3	NM_000049.4		VAMP-seq was used to measure the ASPA protein abundance. This assay uses HEK293T cells with a landing pad locus to express a library of ASPA variants fused to GFP, with mCherry expressed from an IRES as an internal control for mRNA levels. Cells expressing ASPA variants are sorted by FACS into bins based on the GFP:mCherry ratio. Barcode sequencing was then used to determine the frequency of each…	immortalized human cells	Homo sapiens (NCBI:txid9606)	immortal cell line (CLO_0000019)	HEK-293T cell (CLO_0007533)			Landing Pad (BxB1 recombinase sites, dox inducible)	Vamp-seq	Reporter	protein stability assay (BAO_0003004)	fluorescence intensity (BAO_0000363)	None		regulation of protein stability (GO:0031647)	loss_of_function_variant (SO:0002054)	No	No	For abundance scores, protein stability index (PSI) was calculated for each variant using the formula PSI𝑖 = (∑𝑔𝑔×𝑓𝑖,𝑔)/(∑𝑔𝑓𝑖,𝑔), where fi,g represents the frequency of variant i in FACS gate g, with gates numbered from 1 to 4. Normalization was then performed using the equation abundancescore = (PSI𝑖−PSIstop)/(PSIWT−PSIstop), where PSIWT is the PSI value of wild-type and PSIstop is the median PS…	4	Each of four biological replicates were FACS sorted in three replicates and each of the four sorted bins were sequenced; each variant was represented on average by ~21 different barcodes, thus providing internal replicates for each variant.	Yes	average Pearson correlation between replicate experiments 0.99	in-vitro construct library	coding	Entire ORF	synthetic target sequence	oligo pool synthesis	site-saturation mutagenesis library was purchased from Twist	extra-local construct insertion	chemical-based transfection
ASPA_Grønbæk-Thygesen_2024_toxicity	ASPA	756	Other Rare Disease	Protein toxicity scores of ASPA variants in human cells.	No	urn:mavedb:00000657-b-1	Pooled	Saturation	38740822	Grønbæk-Thygesen	2024	primary score set				ENST00000263080.3	NM_000049.4		A cell survival assay was used to measure the ASPA protein toxicity. This assay uses HEK293T cells with a landing pad locus to express a library of ASPA variants fused to GFP, with mCherry expressed from an IRES as an internal control for mRNA levels. Cells expressing ASPA variants were harvested at multiple time points without flow sorting (days 0, 5, 7, and 9). Barcode sequencing was then used …	immortalized human cells	Homo sapiens (NCBI:txid9606)	immortal cell line (CLO_0000019)	HEK-293T cell (CLO_0007533)			Landing Pad (BxB1 recombinase sites, dox inducible)	Other	Cell fitness	cell viability assay (BAO_0003009)	survival rate (OBI_0000789)	time (PATO:0000165)		response to misfolded protein (GO:0051788)	loss_of_function_variant (SO:0002054)	No	No	For toxicity scores, variant frequencies were first normalized as a distribution at each time point t using the formula (𝑓𝑖,𝑡)/(∑𝑡𝑓𝑖,𝑡), which enabled comparable slopes across variants without additional normalization. Linear regression was then applied to these normalized frequencies to calculate the slope (α) for each variant across four time points (days 0, 5, 7, and 9). The slopes were subseq…	4	Each of four biological replicates were harvested after 0, 5, 7 and 9 days in culture and the surviving variants identified by sequencing.	Yes	average Pearson correlation between replicate experiments 0.93	in-vitro construct library	coding	Entire ORF	synthetic target sequence	oligo pool synthesis	site-saturation mutagenesis library was purchased from Twist	extra-local construct insertion	chemical-based transfection
BAP1_Waters_2024	BAP1	950	Cancer	Saturation genome editing essentiality screen to separate functionally normal and functionally abnormal BAP1 variants.	No	urn:mavedb:00000662-0-1	Pooled	Saturation	38969833	Waters	2024	primary score set			ENST00000460680.6	ENST00000460680.6	NM_004656.4		A cell survival assay was used to measure BAP1 essentiality. LIG4-KO, Cas9-expressing HAP1-A5 cells were transfected with an sgRNA-expressing plasmid to target BAP1 and a variant library containing BAP1 sequences. Cells were harvested at multiple time points (days 4, 7, 10, 14 and 21). Direct sequencing was then used to determine the frequency of each variant at each time point.	immortalized human cells	Homo sapiens (NCBI:txid9606)	immortal cell line (CLO_0000019)	HAP1 cell (CLO_0037032)			HAP1 LIG4 knockout	SGE	Cell fitness	cell viability assay (BAO_0003009)	survival rate (OBI_0000789)	time (PATO:0000165)		molecular function (GO:0003674)	loss_of_function_variant (SO:0002054)	Yes	Yes	The continuous log fold change (LFC) scores were calculated using DESeq2 to model the change in variant abundance over time. DESeq2 was employed to compute an apparent growth rate by treating time as a continuous variable, with days 4, 7, 10, 14, and 21 assigned the values 0, 3, 6, 10, and 17, respectively. The generalized linear model in DESeq2 includes an exponential function (log-link between …	2	Two libraries targeting the same region - library A and library B, three indepemdent transfections for each library	Yes	Pearson’s R = 0.95, P < 0.0001 between library A and library B	endogenous locus library	coding, intronic, "non-coding, regulatory", "non-coding, other"	All protein coding exons	endogenous genome editing	microarray synthesis			chemical-based transfection
BARD1_IGVF	BARD1	952	Cancer	Saturation genome editing based essentiality screen of BARD1 in Hap1 cells.	Yes	urn:mavedb:00001250-a-1	Pooled	Saturation	41282735	IGVF, Woo,Casadei, Snyder	2025	primary score set				ENST00000260947.9	NM_000465.4		A cell survival assay was used to measure BARD1 essentiality. LIG4-KO, cas9-expressing HAP1 cells were transfected with a sgRNA-expressing plasmid to target BARD1 and a library of plasmids containing all SNVs across the target sequence. Cells were harvested at day 5 and day 13. Direct sequencing was then used to determine the frequency of each variant at each time point.	immortalized human cells	Homo sapiens (NCBI:txid9606)	immortal cell line (CLO_0000019)	HAP1 cell (CLO_0037032)			Cas9 integration/constitutive expression, LIG4 knockout	SGE	Cell fitness	cell viability assay (BAO_0003009)	survival rate (OBI_0000789)	time (PATO:0000165)		molecular function (GO:0003674)	loss_of_function_variant (SO:0002054)	Yes	Yes	Counts of each variant at days 5 and 13, and in the repair template library – treated as day 0 – are first smoothed to remove position effects, and then modeled with a continuous-time linear regression model to estimate the log2-transformed fold change in variant abundance per unit time. The modeling is performed within each SGE target. For variants that are double-covered – i.e., variants whose …	3	3 complete replicates for each tile/region	Yes	Pearson's R = XX between replicates	endogenous locus library	coding, intronic, "non-coding, regulatory", "non-coding, other"	All protein coding exons	endogenous genome editing	oligo pool synthesis	Gibson DNA assembly between genome-amplified homology arm and synthetic library.		chemical-based transfection
BRCA1_Adamovich_2022_Cisplatin_Resistance	BRCA1	1100	Cancer	Growth assay separating functionally normal and functionally abnormal BRCA1 variants using cisplatin resistance as a selection	No	urn:mavedb:00001222-a-2	Pooled	Saturation	35196514	Adamovich	2022	primary score set			NM_007294.4	ENST00000357654.9	NM_007294.4	AA 1613 residue mismatch between transcripts (reference: Ser; authors: Gly)	A cell survival assay was used to measure cisplatin resistance. HeLaDR-FRT cells expressing _BRCA1_ variants were transfected with an siRNA to deplete endogenous _BRCA1_ and then treated with cisplatin for two hours. Cells were harvested at day 5, and barcode sequencing was used to determine variant frequency.	immortalized human cells	Homo sapiens (NCBI:txid9606)	immortal cell line (CLO_0000019)	HeLa cell (CLO_0003684)			HeLa DR-FRT, HeLa cells with two inactive GFP alleles (one allele with an I-SceI endonuclease recognition site) integrated at the same locus. In addition a flippase recognition target sequences was integrated.	Other	Cell fitness	cell viability assay (BAO_0003009)	survival rate (OBI_0000789)	Antineoplastic Agent (NCIT_C274)	DNA Adduct Forming Agent (NCIT_C2163)	cellular response to cisplatin (GO:0072719), DNA repair (GO:0006281), double-strand break repair via homologous recombination (GO:0000724)	loss_of_function_variant (SO:0002054)	No	No	In the Cisplatin Resistance (CR) assay, functional scores were calculated using the Enrich2 software package based on variant survival following cisplatin treatment. The functional score was computed as the log2 transformed ratio of the variant to wild-type in the presence of cisplatin divided by the ratio of the variant to the wild-type in the absence of cisplatin. This normalization accounted f…	4	4 total replicates, performed 2 at a timeHowever, part of the BRCA1 locus (residues 1,577-1,672) had two replicates that failed. One had low counts and the other showed evidence that the siRNA treatment was ineffective. So that region only has two complete replicates	No	Correlation between replicates now shown.	in-vitro construct library	coding	Selected nucleotide or amino acid positions	synthetic target sequence	oligo-directed mutagenic PCR		extra-local construct insertion	chemical-based transfection
BRCA1_Adamovich_2022_HDR	BRCA1	1100	Cancer	Multiplexed assay of BRCA1 variants measuring homology directed repair activity	No	urn:mavedb:00001222-b-2	Pooled	Saturation	35196514	Adamovich	2022	primary score set			NM_007294.4	ENST00000357654.9	NM_007294.4	AA 1613 residue mismatch between transcripts (reference: Ser; authors: Gly)	A fluorescent reporter assay was used to measure homology directed repair activity. HeLaDR-FRT cells expressing _BRCA1_ variants were transfected with an siRNA to deplete endogenous _BRCA1_ followed by transfection with the I-SceI enzyme to create a double-stranded break in an inactive GFP allele which can be repaired through homology-directed repair (HDR) using another inactive GFP allele as tem…	immortalized human cells	Homo sapiens (NCBI:txid9606)	immortal cell line (CLO_0000019)	HeLa cell (CLO_0003684)			HeLa DR-FRT, HeLa cells with two inactive GFP alleles (one allele with an I-SceI endonuclease recognition site) integrated at the same locus. In addition a flippase recognition target sequences was integrated.	Other	Reporter	homology-directed DNA repair frequency measurement (NCIT_C191744)	fluorescence intensity (BAO_0000363)	None		DNA repair (GO:0006281), double-strand break repair via homologous recombination (GO:0000724)	loss_of_function_variant (SO:0002054)	No	No	In the multiplex Homology-Directed Repair (HDR) assay, functional scores were calculated using the Enrich2 software package based on the depletion of variants in the GFP-positive population relative to inputs. The functional score was determined as the log2 transformed ratio of the frequency of each variant in the GFP-positive population versus its frequency in the GFP-negative population. This r…	4	4 total replicates, performed two at a time	No	Correlation between replicates now shown.	in-vitro construct library	coding	Selected nucleotide or amino acid positions	synthetic target sequence	oligo-directed mutagenic PCR		extra-local construct insertion	chemical-based transfection
BRCA1_Findlay_2018	BRCA1	1100	Cancer	Saturation genome editing based essentiality screen of BRCA1 in Hap1 cells.	No	urn:mavedb:00000097-0-2	Pooled	Saturation	30209399	Findlay	2018	primary score set			NM_007294.3	ENST00000357654.9	NM_007294.3		A cell survival assay was used to measure BRCA1 essentiality. LIG4-KO HAP1 cells were transfected with a Cas9/gRNA construct was transfected and a library of plasmids containing all SNVs across the target sequence. Cells were harvested at day 5 and day 11. Direct sequencing was then used to determine the frequency of each variant at each time point.	immortalized human cells	Homo sapiens (NCBI:txid9606)	immortal cell line (CLO_0000019)	HAP1 cell (CLO_0037032)			LIG4 knockout	SGE	Cell fitness	cell viability assay (BAO_0003009)	survival rate (OBI_0000789)	time (PATO:0000165)		molecular function (GO:0003674)	loss_of_function_variant (SO:0002054)	Yes	Yes	Functional scores were derived through sequential quantitative analyses. Initially, the log2 ratio of each SNV's frequency at day 11 relative to the original plasmid library was calculated. Positional biases in editing rates were subsequently modeled using a LOESS regression fit on day 5 over library SNV ratios and were subtracted from the raw scores to correct for integration efficiency variatio…	2	2 complete replicates for each exon except 18 and 22 from transfection	Yes	Spearman’s ρ=0.88 (Exon 17 shown in manuscript)	endogenous locus library	coding, intronic, "non-coding, regulatory", "non-coding, other"	Selected exons, Key domains or regions of protein	endogenous genome editing				chemical-based transfection
BRCA2_Hu_2024	BRCA2	1101	Cancer	Arrayed screen of BRCA2 homology directed repair function in VC-8 cells	No	urn:mavedb:00001224-a-1	Arrayed	VOI	38417439	Hu	2024	primary score set			NM_000059.3	ENST00000380152.8	NM_000059.3		A fluorescent reporter assay was used to measure homology directed repair activity. _BRCA2_-deficient V-C8 cells containing the DR-GFP reporter were co-transfected with _BRCA2_ variant constructs and the iSce1 expression vector. This creates a double-stranded break in an inactive GFP allele which can be repaired through homology-directed repair (HDR) using another inactive GFP allele as template,…	other	Cricetulus griseus (NCBI:txid10029)	immortal cell line (CLO_0000019)	CLO_0037209 (V-C8 cell)			BRCA2-deficient, DR-GFP reporter	Other	Reporter	homology-directed DNA repair frequency measurement (NCIT_C191744)	fluorescence intensity (BAO_0000363)	None		DNA repair (GO:0006281), double-strand break repair via homologous recombination (GO:0000724)	loss_of_function_variant (SO:0002054)	No	No	A homology-directed repair (HDR) assay was employed wherein full-length _BRCA2_ cDNA with introduced missense variants was co-transfected with iSce1 expression vector into brca2-deficient V-C8 cells containing a DR-GFP reporter. The proportion of viable cells displaying green fluorescent protein was quantified by flow cytometry after 72 hours, with experiments conducted in duplicate. Fold changes…	2	All experiments were conducted in duplicate	No		in-vitro construct library	coding	Selected nucleotide or amino acid positions	synthetic target sequence	oligo-directed mutagenic PCR		plasmid (not integrated)	chemical-based transfection
BRCA2_IGVF	BRCA2	1101	Cancer	Saturation genome editing based essentiality screen of BRCA2 in Hap1 cells.	Yes	urn:mavedb:00001263-a-1	Pooled	Saturation		IGVF		primary score set				ENST00000380152.8	NM_000059.4		A cell survival assay was used to measure BRCA2 essentiality. LIG4-KO, cas9-expressing HAP1 cells were transfected with a sgRNA-expressing plasmid to target BRCA2 and a library of plasmids containing all SNVs across the target sequence. Cells were harvested at day 5 and day 13. Direct sequencing was then used to determine the frequency of each variant at each time point.	immortalized human cells	Homo sapiens (NCBI:txid9606)	immortal cell line (CLO_0000019)	HAP1 cell (CLO_0037032)			Cas9 integration/constitutive expression, LIG4 knockout	SGE	Cell fitness	cell viability assay (BAO_0003009)	survival rate (OBI_0000789)	time (PATO:0000165)		molecular function (GO:0003674)	loss_of_function_variant (SO:0002054)			Counts of each variant at days 5 and 13, and in the repair template library – treated as day 0 – are first smoothed to remove position effects, and then modeled with a continuous-time linear regression model to estimate the log2-transformed fold change in variant abundance per unit time. The modeling is performed within each SGE target. For variants that are double-covered – i.e., variants whose …	3	3 complete replicates for each tile/region	Yes	Pearson's R = XX between replicates	endogenous locus library	coding, intronic	Selected exons	endogenous genome editing	oligo pool synthesis	Gibson DNA assembly between genome-amplified homology arm and synthetic library.		chemical-based transfection
BRCA2_Sahu_2023_exon13_Cisplatin_Resistance	BRCA2	1101	Cancer	Saturation mutagenesis of BRCA2 exon 13 with cisplatin drug selection	No	urn:mavedb:00001268-a-1	Pooled	Saturation	37713444	Sahu	2023	primary score set			NM_000059.4	ENST00000380152.8	NM_000059.4		A BRCA2 variant library was introduced into PL2F7/F7 mouse embryonic stem cells containing a single-copy human BRCA2 transgene integrated at chromosome 12, replacing the deleted endogenous Brca2. Following nucleofection (3x10^7 cells with 3μg sgRNA/Cas9 and 6μg ssODN) and 7 days of culture on feeder cells, 10^7 cells were replated and treated with 0.4μM cisplatin from day 8-14 with media changes …	murine primary cells	Mus musculus (NCBI:txid10090)	embryonic stem cell line (CLO_0037279)	mouse embryonic stem cell line cell (CLO_0009828)			mESCs BRCA2 knock out, and introduction of BRCA2 using a BAC (BRCA2 transgene was integrated into chromosome 12 position A3). Cell line functions as haploid for BRCA2	SGE	Cell fitness	cell viability assay (BAO_0003009)	survival rate (OBI_0000789)	Antineoplastic Agent (NCIT_C274)	DNA Adduct Forming Agent (NCIT_C2163)	cellular response to cisplatin (GO:0072719), DNA repair (GO:0006281), double-strand break repair via homologous recombination (GO:0000724)	loss_of_function_variant (SO:0002054)	Yes	Yes	Functional scores were derived through sequential quantitative analyses. Initially, the log2 ratio of each SNV's frequency at day 14 relative to day 3 was calculated. Positional biases in editing rates were subsequently modeled using a LOESS regression fitted on day 14 over day 3 ratios for variants with ratios above 1.25, and were subtracted from the raw scores to correct for position-dependent …	2	2 independent replicates	Spearman ρ = 0.86		endogenous locus library	coding, intronic	Selected exons	synthetic target sequence	microarray synthesis	oligo's ordered from IDT and cloned into plasmid containing sgRNA and Cas10	native locus replacement (modified)	nucleofection
BRCA2_Sahu_2023_exon13_global_score	BRCA2	1101	Cancer	Saturation mutagenesis of BRCA2 exon 13 (weighted average of cisplatin, olaparib, and control assays)	No	urn:mavedb:00001268-0-1	Pooled	Saturation	37713444	Sahu	2023	meta-analysis	new score set (combined assays)		NM_000059.4	ENST00000380152.8	NM_000059.4		A BRCA2 variant library was introduced into PL2F7/F7 mouse embryonic stem cells containing a single-copy human BRCA2 transgene integrated at chromosome 12, replacing the deleted endogenous mouse Brca2. Following nucleofection (3x10^7 cells with 3μg sgRNA/Cas9 and 6μg of 180-mer ssODN library), cells were cultured on feeder cells for 7 days. At day 7, 10^7 cells were divided into three treatment g…	murine primary cells	Mus musculus (NCBI:txid10090)	embryonic stem cell line (CLO_0037279)	mouse embryonic stem cell line cell (CLO_0009828)			mESCs BRCA2 knock out, and introduction of BRCA2 using a BAC (BRCA2 transgene was integrated into chromosome 12 position A3). Cell line functions as haploid for BRCA2	SGE	Cell fitness	cell viability assay (BAO_0003009)	survival rate (OBI_0000789)	time (PATO:0000165), Antineoplastic Agent (NCIT_C274)	DNA Adduct Forming Agent (NCIT_C2163), Poly (ADP-Ribose) Polymerase Inhibitor (NCIT_C62554)	DNA repair (GO:0006281), double-strand break repair via homologous recombination (GO:0000724)	loss_of_function_variant (SO:0002054)	Yes	Yes	Functional scores were calculated independently for each treatment condition as log2 ratios of variant frequency at day 14 relative to day 3. Position bias correction was applied using LOESS regression modeling on variants with ratios >1.25 to account for position-dependent editing efficiency. The corrected scores were linearly scaled within exon segments and normalized such that median synonymou…					N/A (meta-analysis)	coding, intronic	Key domains or regions of protein	synthetic target sequence	microarray synthesis	oligo's ordered from IDT and cloned into plasmid containing sgRNA and Cas9	native locus replacement (modified)	nucleofection
BRCA2_Sahu_2023_exon13_Olaparib_Resistance	BRCA2	1101	Cancer	Saturation mutagenesis of BRCA2 exon 13 with olaparib drug selection	No	urn:mavedb:00001268-b-1	Pooled	Saturation	37713444	Sahu	2023	primary score set			NM_000059.4	ENST00000380152.8	NM_000059.4		A BRCA2 variant library was introduced into PL2F7/F7 mouse embryonic stem cells containing a BAC-integrated single-copy human BRCA2 transgene (replacing endogenous mouse Brca2 following HAT selection for HPRT minigene reconstitution). Following nucleofection and 7 days of culture, cells were treated with 0.05μM olaparib from day 8-14. Cell pellets were harvested at day 3 (pre-treatment) and day 1…	murine primary cells	Mus musculus (NCBI:txid10090)	embryonic stem cell line (CLO_0037279)	mouse embryonic stem cell line cell (CLO_0009828)			mESCs BRCA2 knock out, and introduction of BRCA2 using a BAC (BRCA2 transgene was integrated into chromosome 12 position A3). Cell line functions as haploid for BRCA2	SGE	Cell fitness	cell viability assay (BAO_0003009)	survival rate (OBI_0000789)	Antineoplastic Agent (NCIT_C274)	Poly (ADP-Ribose) Polymerase Inhibitor (NCIT_C62554)	DNA repair (GO:0006281), double-strand break repair via homologous recombination (GO:0000724)	loss_of_function_variant (SO:0002054)	Yes	Yes	Functional scores were derived through sequential quantitative analyses. Initially, the log2 ratio of each SNV's frequency at day 14 relative to day 3 was calculated. Positional biases in editing rates were subsequently modeled using a LOESS regression fitted on day 14 over day 3 ratios for variants with ratios above 1.25, and were subtracted from the raw scores to correct for position-dependent …	2	2 independent replicates	Spearman ρ = 0.81		endogenous locus library	coding, intronic	Selected exons	synthetic target sequence	microarray synthesis	oligo's ordered from IDT and cloned into plasmid containing sgRNA and Cas11	native locus replacement (modified)	nucleofection
BRCA2_Sahu_2023_exon13_SGE	BRCA2	1101	Cancer	Saturation mutagenesis of BRCA2 exon 13	No	urn:mavedb:00001268-c-1	Pooled	Saturation	37713444	Sahu	2023	primary score set			NM_000059.4	ENST00000380152.8	NM_000059.4		A BRCA2 variant library was introduced into PL2F7/F7 mouse embryonic stem cells harboring a single-copy human BRCA2 transgene. These cells were derived from PL2F7 cells (Brca2cko/ko) by integrating a 127kb BAC containing full-length human BRCA2 at chromosome 12 position A3, with endogenous mouse Brca2 deleted by Cre-mediated recombination. Cells were nucleofected with 3μg sgRNA/Cas9 plasmid and 6…	murine primary cells	Mus musculus (NCBI:txid10090)	embryonic stem cell line (CLO_0037279)	mouse embryonic stem cell line cell (CLO_0009828)			mESCs BRCA2 knock out, and introduction of BRCA2 using a BAC (BRCA2 transgene was integrated into chromosome 12 position A3). Cell line functions as haploid for BRCA2	SGE	Cell fitness	cell viability assay (BAO_0003009)	survival rate (OBI_0000789)	time (PATO:0000165)		molecular function (GO:0003674)	loss_of_function_variant (SO:0002054)	Yes	Yes	Functional scores were derived through sequential quantitative analyses. Initially, the log2 ratio of each SNV's frequency at day 14 relative to day 3 was calculated. Positional biases in editing rates were subsequently modeled using a LOESS regression fitted on day 14 over day 3 ratios for variants with ratios above 1.25, and were subtracted from the raw scores to correct for position-dependent …	2	2 independent replicates	Spearman ρ = 0.99		endogenous locus library	coding, intronic	Selected exons	synthetic target sequence	microarray synthesis	oligo's ordered from IDT and cloned into plasmid containing sgRNA and Cas9	native locus replacement (modified)	nucleofection
BRCA2_Sahu_2025_SGE	BRCA2	1101	Cancer	SGE CRISPR-Cas9 based knock-in assay in exons 15 to 26 in a humanized mouse embryonic stem cell line	No	urn:mavedb:00001242-a-1	Pooled	Saturation	39779848	Sahu	2025	meta-analysis	new score set (combined assays)			ENST00000380152.8	NM_000059		A cell survival assay was used to measure BRCA2 function. A library of BRCA2 variants targeting exons 15-26 (encoding the C-terminal DNA binding domain) was introduced into mouse embryonic stem cells (Brca2−/−;Tg[BRCA2]) harboring a single-copy human BRCA2 transgene using nucleofection with Cas9-sgRNA plasmids and 180-mer single-stranded oligodeoxynucleotide (ssODN) donor libraries. Following nuc…	murine primary cells	Mus musculus (NCBI:txid10090)	embryonic stem cell line (CLO_0037279)	mouse embryonic stem cell line cell (CLO_0009828)			mESCs BRCA2 knock out, and introduction of BRCA2 using a BAC (BRCA2 transgene was integrated into chromosome 12 position A3). Cell line functions as haploid for BRCA2	SGE	Cell fitness	cell viability assay (BAO_0003009)	survival rate (OBI_0000789)	time (PATO:0000165), Antineoplastic Agent (NCIT_C274)	DNA Adduct Forming Agent (NCIT_C2163), Poly (ADP-Ribose) Polymerase Inhibitor (NCIT_C62554)	DNA repair (GO:0006281), double-strand break repair via homologous recombination (GO:0000724)	loss_of_function_variant (SO:0002054)	Yes	No	Functional scores were derived through sequential quantitative analyses. Initially, the log2 ratio of each SNV's frequency at day 14 relative to day 3 was calculated for all treatment conditions (DMSO, cisplatin, and olaparib). Positional biases in editing rates were subsequently modeled using a LOESS regression function in R, fitting the ratios against chromosomal position within each exon. The …	2	2 independent biological experiments (whole experiment repeated, each experiment had 3 transfections)			N/A (meta-analysis)	coding, intronic	Key domains or regions of protein	synthetic target sequence	oligo pool synthesis	Each oligonucleotide pool comprised 180-mer-long ssODNs that contained a synonymous variant at the protospacer adjacent motif (PAM) site to block recutting by Cas9 and degenerate nucleotides containing all three non-wild-type nucleotides per position along the 30–80 bp region of saturation	native locus replacement (modified)	chemical-based transfection
CALM1_CALM2_CALM3_Weile_2017	CALM1, CALM2, CALM3	1442, 1445, 1449	Cardio	A Deep Mutational Scan of human Calmodulin using functional complementation in yeast via DMS-TileSeq.	No	urn:mavedb:00000001-c-1	Pooled	Saturation	29269382	Weile	2017	primary score set				ENST00000356978.9	NM_006888.6		CALM1 variants were expressed in the temperature-sensitive ortholog (cmd1-1) and observed whether they could complement the yeast calmodulin's function, thus rescuing the yeast from growth defects at the non-permissive temperature. If the human calmodulin variant was functional, the yeast would grow normally at this restrictive temperature, while non-functional variants would not rescue the pheno…	yeast	Saccharomyces cerevisiae (NCBI:txid4932)	Not Applicable		Not specified	cmd1-1	cmd1-1 - temperature sensitive orthologog of human calmodulin (CALM1, CALM2, and CALM3)	Other	Cell fitness	cell viability assay (BAO_0003009), genetic complementation (BAO_0002488)	survival rate (OBI_0000789)	temperature sensitive growth (APO_0000092)		calcium-mediated signaling (GO:0019722)	loss_of_function_variant (SO:0002054)	No	No	Raw sequencing reads were aligned to the reference ORF cDNA sequences using Bowtie‐2 and a custom Perl script was used to parse and compare the forward and reverse read alignment files to count the number of co‐occurrences of a codon change in both paired reads. Mutational counts in each condition were normalized to sequencing depth at the respective position. Variants for which the number of rea…	2	two biological replicates, two technical replicates			in-vitro construct library	coding	Entire ORF	synthetic target sequence	oligo-directed mutagenic PCR	POPCode (Precision Oligo-Pool based Code Alteration)	plasmid (not integrated)	chemical-based transfection
CARD11_Meitlis_2020_SGE_Ibrutinib_GoF	CARD11	16393	Other Rare Disease	Diploid SGE of CARD11 exons 3–5 in TMD8 cells in the presence of ibrutinib to select for gain-of-function variants	Yes	urn:mavedb:00001226-b-1	Pooled	Saturation	33202260	Meitlis	2020	primary score set			NM_032415.3	ENST00000396946.9	NM_032415.3		A cell survival assay was used to measure _CARD11_ essentiality. A library of _CARD11_ variants were introduced in TMD8 cells using ribonuclear protein complexes consisting of Cas9 and gRNAs and single stranded oligonucleotide (SSODN) libraries. Following electroporation with Cas9-gRNA complexes and repair templates, cells were cultured and genomic DNA and mRNA were isolated at day 2. The remaini…	immortalized human cells	Homo sapiens (NCBI:txid9606)	immortal cell line (CLO_0000019)	TMD8 cell (CLO_0007886)				SGE	Cell fitness	cell viability assay (BAO_0003009)	survival rate (OBI_0000789)	Antineoplastic Agent (NCIT_C274)	Signal Transduction Inhibitor (NCIT_C2189), BMX Inhibitor (NCIT_C199627)	molecular function (GO:0003674)	gain_of_function_variant (SO:0002053)	Yes	Yes	The functional score calculation utilized a logarithmic transformation of variant abundance ratios. Specifically, each variant's score was computed as S = log₂(C₁₄/C₂), where C₁₄ represents the variant count after 14 days of growth and C₂ represents the initial count at day 2 post-transfection. These raw scores were then normalized relative to wild-type performance using the formula S_norm = S_va…	5	five replicate experiments	Not specified for Ibrutinib condition		endogenous locus library	coding	Key domains or regions of protein, Selected exons	endogenous genome editing				electroporation
CARD11_Meitlis_2020_SGE_LoF	CARD11	16393	Other Rare Disease	Diploid SGE of CARD11 exons 3–5 in TMD8 cells	Yes	urn:mavedb:00001226-a-1	Pooled	Saturation	33202260	Meitlis	2020	primary score set			NM_032415.3	ENST00000396946.9	NM_032415.3		A cell survival assay was used to measure _CARD11_ essentiality. A library of _CARD11_ variants were introduced in TMD8 cells using ribonuclear protein complexes consisting of Cas9 and gRNAs and single stranded oligonucleotide (SSODN) libraries. Following electroporation with Cas9-gRNA complexes and repair templates, cells were cultured and genomic DNA and mRNA were isolated at day 2 and day 16.	immortalized human cells	Homo sapiens (NCBI:txid9606)	immortal cell line (CLO_0000019)	TMD8 cell (CLO_0007886)				SGE	Cell fitness	cell viability assay (BAO_0003009)	survival rate (OBI_0000789)	time (PATO:0000165)		molecular function (GO:0003674)	loss_of_function_variant (SO:0002054)	Yes	Yes	The functional score calculation utilized a logarithmic transformation of variant abundance ratios. Specifically, each variant's score was computed as S = log₂(C₁₄/C₂), where C₁₄ represents the variant count after 14 days of growth and C₂ represents the initial count at day 2 post-transfection. These raw scores were then normalized relative to wild-type performance using the formula S_norm = S_va…	5	five replicate experiments	R between 0.45 and 0.72		endogenous locus library	coding	Key domains or regions of protein, Selected exons	endogenous genome editing				electroporation
CBS_Sun_2020_high_B6	CBS	1550	Metabolic	A Deep Mutational Scan of the human cystathionine-beta-synthase (CBS) using functional complementation in yeast via DMS-TileSeq at high levels of Vitamin B6.	No	urn:mavedb:00000005-a-6	Pooled	Saturation	32000841	Sun	2020	primary score set			UniprotKB accession P35520	ENST00000398165.8	NM_000071.3		In this high-throughput complementation screening, plasmids containing CBS variants were transformed into S. cerevisiae cys4 mutant strains. Selective media with varying vitamin B6 concentrations (0, 1, and 400 ng/ml) was used, adding histidine, uracil, and lysine to address auxotrophies, while using galactose to induce GAL1-promoter-driven expression. For each B6 concentration condition, cells w…	yeast	Saccharomyces cerevisiae (NCBI:txid4932)	Not Applicable	Not Applicable	Not specified	MATα cys4Δ::KanMX his3Δ1 leu2Δ0 lys2Δ0 ura3Δ0)	cys4Δ - knockout of human CBS orthologog	Other	Cell fitness	cell viability assay (BAO_0003009), genetic complementation (BAO_0002488)	survival rate (OBI_0000789)	loss of viability upon nutrient depletion (FYPO_0000244)		catalytic activity (GO:0003824), cysteine synthase activity (GO:0004124)	loss_of_function_variant (SO:0002054)	No	No	Fitness scores were calculated for each amino acid substitution based on post-selection changes in allele frequencies during competitive yeast complementation assays under different vitamin B6 conditions. Sequencing was performed at a depth of approximately 2 million reads to ensure adequate coverage of variants. An enrichment ratio (Φ) was calculated for each mutation using the adjusted selectiv…	2	with two biological replicate cultures for both the selective and non-selective conditions	Pearson R = 0.91 to 0.93 (between techinical replicates of each tile)		in-vitro construct library	coding	Entire ORF	synthetic target sequence	oligo-directed mutagenic PCR	NNK-degenerate codons	plasmid (not integrated)	chemical or heat shock transformation
CBS_Sun_2020_low_B6	CBS	1550	Metabolic	A Deep Mutational Scan of the human cystathionine-beta-synthase (CBS) using functional complementation in yeast via DMS-TileSeq at low levels of Vitamin B6.	No	urn:mavedb:00000005-a-5	Pooled	Saturation	32000841	Sun	2020	primary score set			UniprotKB accession P35520	ENST00000398165.8	NM_000071.3		In this high-throughput complementation screening, plasmids containing CBS variants were transformed into S. cerevisiae cys4 mutant strains. Selective media with varying vitamin B6 concentrations (0, 1, and 400 ng/ml) was used, adding histidine, uracil, and lysine to address auxotrophies, while using galactose to induce GAL1-promoter-driven expression. For each B6 concentration condition, cells w…	yeast	Saccharomyces cerevisiae (NCBI:txid4932)	Not Applicable	Not Applicable	Not specified	MATα cys4Δ::KanMX his3Δ1 leu2Δ0 lys2Δ0 ura3Δ0)	cys4Δ - knockout of human CBS orthologog	Other	Cell fitness	cell viability assay (BAO_0003009), genetic complementation (BAO_0002488)	survival rate (OBI_0000789)	loss of viability upon nutrient depletion (FYPO_0000244)		catalytic activity (GO:0003824), cysteine synthase activity (GO:0004124)	loss_of_function_variant (SO:0002054)	No	No	Fitness scores were calculated for each amino acid substitution based on post-selection changes in allele frequencies during competitive yeast complementation assays under different vitamin B6 conditions. Sequencing was performed at a depth of approximately 2 million reads to ensure adequate coverage of variants. An enrichment ratio (Φ) was calculated for each mutation using the adjusted selectiv…	2	with two biological replicate cultures for both the selective and non-selective conditions	Pearson R = 0.83 to 0.92 (between techinical replicates of each tile)		in-vitro construct library	coding	Entire ORF	synthetic target sequence	oligo-directed mutagenic PCR	NNK-degenerate codons	plasmid (not integrated)	chemical or heat shock transformation
CHEK2_Gebbia_2024	CHEK2	16627	Cancer	Human CHK2 rescues growth under MMS induced DNA damage in yeast lacking RAD53	No	urn:mavedb:00001205-a-1	Pooled	Saturation	39642869	Gebbia	2024	primary score set			NM_007194	ENST00000404276.6	NM_007194.4		This study evaluated CHEK2 missense variants using a yeast-based functional complementation assay that measured cell recovery after DNA damage. Yeast transformants containing CHEK2 variants were plated onto selective medium with Methyl methanesulfonate (MMS) and incubated them for 3 days followed by extracted plasmid DNA from both non-selected and selected pools for PCR amplification. Control exp…	yeast	Saccharomyces cerevisiae (NCBI:txid4932)	Not Applicable		Not specified	MATa sml1Δ::kanMX rad53Δ::hygMX	cys4Δ - knockout of human CBS orthologog	Other	Cell fitness	cell viability assay (BAO_0003009)	survival rate (OBI_0000789)	Chemical Carcinogen (NCIT_C1743)	Organo-sulfur Carcinogen (NCIT_C45190)	DNA damage checkpoint signaling (GO:0000077)	loss_of_function_variant (SO:0002054)	No	No	An enrichment log ratio was calculated for each variant by comparing its frequency in post-selection versus pre-selection pools. Errors were corrected by subtraction of the frequency of variants in wild-type control samples. The log ratios were rescaled so that synonymous variants (assumed to be functional) had a median score of 1, and nonsense variants (assumed to be non-functional) had a median…	2	Yeast transformants grown in non-selective conditions were split into two replicates plated on selective media.	PCC of 0.64 and p < 1e−320 (Replicate log(ɸ) scores)		in-vitro construct library	coding	Entire ORF	synthetic target sequence	oligo-directed mutagenic PCR	precision oligo-pool-based code alteration (POPCode)	plasmid (not integrated)	chemical or heat shock transformation
CRX_Shepherdson_2024	CRX	2383	Other Rare Disease	Deep mutational scan of CRX variants in HEK 293-derived cells expressing a synthetic fluorescent reporter	No	urn:mavedb:00001227-a-2	Pooled	Saturation	39322280	Shepherdson	2024	primary score set				ENST00000221996.12	NM_000554.6		The deep mutational scanning (DMS) method used a HEK293-derived cell line containing both a synthetic _CRX_ transcriptional reporter and a genomic landing pad system. A library of _CRX_ single amino acid substitution variants was integrated into the landing pad so each cell expressed exactly one variant. Cells were then sorted into four bins based on reporter fluorescence, followed by extraction …	immortalized human cells	Homo sapiens (NCBI:txid9606)	immortal cell line (CLO_0000019)	HEK-293T cell (CLO_0007533)			synthetic CRX transcriptional activity reporter (fluorescent); landing pad (CMV promoter with asymmetric lox sites)	Other	Reporter	reporter gene assay (BAO_0003006)	fluorescence intensity (BAO_0000363)	None		core promoter sequence-specific DNA binding (GO:0001046)	loss_of_function_variant (SO:0002054)	No	No	Reads were cleaned with fastp, followed by barcode extraction and counting using custom Python scripts, with variant barcodes mapped to specific variants based on PacBio sequencing data and error-corrected up to a Hamming distance of 1 for unambiguous matches. Quality control removed vBC-rBC pairs with fewer than three reads and vBCs with fewer than 10 unique rBCs in any fluorescence bin. Activit…	2	2 independent biological replicates (starting from library transfection)	PCC between 0.54 to 0.63 (pairwise correlation between 4 replicates)		in-vitro construct library	coding	Entire ORF	synthetic target sequence	other	Synthesized (Twist Biosciences, San Francisco, CA)	extra-local construct insertion	chemical-based transfection
CTCF_IGVF	CTCF	13723	Other Rare Disease	Saturation genome editing based essentiality screen of CTCF in Hap1 cells.	Yes	urn:mavedb:00001262-a-1	Pooled	Saturation		IGVF		primary score set				ENST00000264010.10	NM_006565.4		A cell survival assay was used to measure CTCF essentiality. LIG4-KO, cas9-expressing HAP1 cells were transfected with a sgRNA-expressing plasmid to target CTCF and a library of plasmids containing all SNVs across the target sequence. Cells were harvested at day 5 and day 13. Direct sequencing was then used to determine the frequency of each variant at each time point.	immortalized human cells	Homo sapiens (NCBI:txid9606)	immortal cell line (CLO_0000019)	HAP1 cell (CLO_0037032)			Cas9 integration/constitutive expression, LIG4 knockout	SGE	Cell fitness	cell viability assay (BAO_0003009)	survival rate (OBI_0000789)	time (PATO:0000165)		molecular function (GO:0003674)	loss_of_function_variant (SO:0002054)			Counts of each variant at days 5 and 13, and in the repair template library – treated as day 0 – are first smoothed to remove position effects, and then modeled with a continuous-time linear regression model to estimate the log2-transformed fold change in variant abundance per unit time. The modeling is performed within each SGE target. For variants that are double-covered – i.e., variants whose …	3	3 complete replicates for each tile/region	Yes	Pearson's R = XX between replicates	endogenous locus library	coding, intronic	All protein coding exons, except parts of exon 3, and exon 11; key domains or regions of protein.	endogenous genome editing	oligo pool synthesis	Gibson DNA assembly between genome-amplified homology arm and synthetic library.		chemical-based transfection
DDX3X_Radford_2023	DDX3X	16393	Cancer	Saturation genome essentiality screen of DDX3X in HAP1 cells (log fold change at day 15)	No	urn:mavedb:00001228-a-1	Pooled	Saturation	38057330	Radford	2023	primary score set			NM_001356.4	ENST00000644876.2	NM_001356		This study uses saturation genome editing (SGE) based essentiality screen to determine _DDX3X_ function. HAP1 cells were transfected with sgRNA and HDR template library plasmids, followed by puromycin selection for two days. Cell pellets were harvested at several time points (Days 4, 7, 11, 15, and 21). Genomic DNA was extracted from these samples and direct sequencing was used to determine the v…	immortalized human cells	Homo sapiens (NCBI:txid9606)	immortal cell line (CLO_0000019)	HAP1 cell (CLO_0037032)			LIG4 knock-out	SGE	Cell fitness	cell viability assay (BAO_0003009)	survival rate (OBI_0000789)	time (PATO:0000165)		molecular function (GO:0003674)	loss_of_function_variant (SO:0002054)	Yes	Yes	The Log2 Fold-Change (LFC) values at day15 are computed using DESeq2 analysis by comparing sequence read counts to the day4 baseline reference. Normalization of these values is performed by subtracting the median LFC of synonymous and intronic variants, which are presumed to have no functional impact. For each exon, data from two independent sgRNA experiments are combined using Inverse-Variance-W…	3	We performed SGE on all 17 coding exons of DDX3X, with two independent sgRNAs and HDR template libraries per exon, performed in triplicate.	Not reported for cLFC day15 replicates. Reported for LFC trend (Pearson’s correlation: LFC-trend = 0.897, LFC: 0.886–0.913 for each timepoint)		endogenous locus library	coding	All protein coding exons	endogenous genome editing				chemical-based transfection
F9_Popp_2025_carboxy_F9_specific	F9	3551	Other Rare Disease	MultiSTEP assay for coagulation factor IX (F9) surface expression using a carboxylation-sensitive antibody to the F9 Gla domain	No	urn:mavedb:00001200-d-1	Pooled	Saturation	40514537	Popp	2025	primary score set				ENST00000218099.7	NM_000133.4		A variant library was introduced into Freestyle 293-F suspension cells equipped with a landing pad. F9 was tethered to the cell surface (C terminus fused to CD28 type I transmembrane domain with a flexible linker), An antibody specific for F9 gamma-carboxylation, a post-translational modification, was used to assess carboxylation.	immortalized human cells	Homo sapiens (NCBI:txid9606)	immortal cell line (CLO_0000019)	Freestyle 293-F cell (CLO_0037247)			Landing pad integrated suspension 293-F cells	Vamp-seq	Reporter	posttranslation modification assay (BAO_0040001)	fluorescence intensity (BAO_0000363)	None		protein carboxylation (GO:0018214)	loss_of_function_variant (SO:0002054)	No	No	Scores were calculated using custom scripts. Barcode sequence reads were converted to FASTQ format and paired using PEAR. Barcodes were counted and assigned to variants. Variants below the frequency of 1 x 10^-6, variants present in fewer than two replicates, and variants containing insertions, deletions, or multiple amino acid substitions were removed from the analysis. Scores were calculated fr…	2	Not provided	Mean Pearson's r 0.98		in-vitro construct library	coding	Entire ORF	synthetic target sequence	microarray synthesis	Twist	extra-local construct insertion	chemical-based transfection
F9_Popp_2025_carboxy_gla_motif	F9	3551	Other Rare Disease	MultiSTEP assay for coagulation factor IX (F9) surface expression using a carboxylation-sensitive antibody to the Gla domain motif.	No	urn:mavedb:00001200-e-1	Pooled	Saturation	40514537	Popp	2025	primary score set				ENST00000218099.7	NM_000133.4		A variant library was introduced into Freestyle 293-F suspension cells equipped with a landing pad. F9 was tethered to the cell surface (C terminus fused to CD28 type I transmembrane domain with a flexible linker), An antibody specific for the gla motif gamma-carboxylation, a post-translational modification, was used to assess carboxylation.	immortalized human cells	Homo sapiens (NCBI:txid9606)	immortal cell line (CLO_0000019)	Freestyle 293-F cell (CLO_0037247)			Landing pad integrated suspension 293-F cells	Vamp-seq	Reporter	posttranslation modification assay (BAO_0040001)	fluorescence intensity (BAO_0000363)	None		protein carboxylation (GO:0018214)	loss_of_function_variant (SO:0002054)	No	No	Scores were calculated using custom scripts. Barcode sequence reads were converted to FASTQ format and paired using PEAR. Barcodes were counted and assigned to variants. Variants below the frequency of 1 x 10^-6, variants present in fewer than two replicates, and variants containing insertions, deletions, or multiple amino acid substitions were removed from the analysis. Scores were calculated fr…	2	Not provided	Mean Pearson's r 0.99		in-vitro construct library	coding	Entire ORF	synthetic target sequence	microarray synthesis	Twist	extra-local construct insertion	chemical-based transfection
F9_Popp_2025_heavy_chain	F9	3551	Other Rare Disease	MultiSTEP assay for coagulation factor IX (F9) surface expression using F9 heavy chain antibody.	No	urn:mavedb:00001200-b-1	Pooled	Saturation	40514537	Popp	2025	primary score set				ENST00000218099.7	NM_000133.4		A variant library was introduced into Freestyle 293-F suspension cells equipped with a landing pad. F9 was tethered to the cell surface (C terminus fused to CD28 type I transmembrane domain with a flexible linker), an antibody against the heavy chain of F9 was used to indirectly assess F9 secretion.	immortalized human cells	Homo sapiens (NCBI:txid9606)	immortal cell line (CLO_0000019)	Freestyle 293-F cell (CLO_0037247)			Landing pad integrated suspension 293-F cells	Vamp-seq	Reporter	protein stability assay (BAO_0003004)	fluorescence intensity (BAO_0000363)	None		regulation of protein stability (GO:0031647)	loss_of_function_variant (SO:0002054)	No	No	Scores were calculated using custom scripts. Barcode sequence reads were converted to FASTQ format and paired using PEAR. Barcodes were counted and assigned to variants. Variants below the frequency of 1 x 10^-6, variants present in fewer than two replicates, and variants containing insertions, deletions, or multiple amino acid substitions were removed from the analysis. Scores were calculated fr…	3	Not provided	Mean Pearson's r 0.97		in-vitro construct library	coding	Entire ORF	synthetic target sequence	microarray synthesis	Twist	extra-local construct insertion	chemical-based transfection
F9_Popp_2025_light_chain	F9	3551	Other Rare Disease	MultiSTEP assay for coagulation factor IX (F9) surface expression using F9 light chain antibody	No	urn:mavedb:00001200-c-1	Pooled	Saturation	40514537	Popp	2025	primary score set				ENST00000218099.7	NM_000133.4		A variant library was introduced into Freestyle 293-F suspension cells equipped with a landing pad. F9 was tethered to the cell surface (C terminus fused to CD28 type I transmembrane domain with a flexible linker), an antibody against the light chain of F9 was used to indirectly assess F9 secretion.	immortalized human cells	Homo sapiens (NCBI:txid9606)	immortal cell line (CLO_0000019)	Freestyle 293-F cell (CLO_0037247)			Landing pad integrated suspension 293-F cells	Vamp-seq	Reporter	protein stability assay (BAO_0003004)	fluorescence intensity (BAO_0000363)	None		regulation of protein stability (GO:0031647)	loss_of_function_variant (SO:0002054)	No	No	Scores were calculated using custom scripts. Barcode sequence reads were converted to FASTQ format and paired using PEAR. Barcodes were counted and assigned to variants. Variants below the frequency of 1 x 10^-6, variants present in fewer than two replicates, and variants containing insertions, deletions, or multiple amino acid substitions were removed from the analysis. Scores were calculated fr…	2	Not provided	Mean Pearson's r 0.99		in-vitro construct library	coding	Entire ORF	synthetic target sequence	microarray synthesis	Twist	extra-local construct insertion	chemical-based transfection
F9_Popp_2025_model	F9	3551	Other Rare Disease	Predictor trained on MultiSTEP assays for coagulation factor IX (F9).	No	urn:mavedb:00001200-0-1	Pooled	Saturation	40514537	Popp	2025	meta-analysis	new score set (trained a predictor)	40514537		ENST00000218099.7	NM_000133.4		A variant library was introduced into Freestyle 293-F suspension cells equipped with a landing pad, with F9 tethered to the cell surface (C terminus fused to CD28 type I transmembrane domain with a flexible linker). Multiple antibody-based assays were performed to assess different aspects of F9 expression and modification: antibodies specific for F9 gamma-carboxylation and gla motif gamma-carboxy…	immortalized human cells	Homo sapiens (NCBI:txid9606)	immortal cell line (CLO_0000019)	Freestyle 293-F cell (CLO_0037247)			Landing pad integrated suspension 293-F cells	Vamp-seq	Not Applicable (trained predictor)						loss_of_function_variant (SO:0002054)	No	No		Not Applicable				N/A (meta-analysis)	coding	Entire ORF
F9_Popp_2025_strep_2	F9	3551	Other Rare Disease	MultiSTEP assay for coagulation factor IX (F9) surface expression using strep II tag antibody.	No	urn:mavedb:00001200-a-1	Pooled	Saturation	40514537	Popp	2025	primary score set				ENST00000218099.7	NM_000133.4		A variant library was introduced into Freestyle 293-F suspension cells equipped with a landing pad. F9 was tethered to the cell surface (C terminus fused to CD28 type I transmembrane domain with a flexible linker), an antibody against the strep 2 tag on the F9 protein was used to indirectly assess F9 secretion.	immortalized human cells	Homo sapiens (NCBI:txid9606)	immortal cell line (CLO_0000019)	Freestyle 293-F cell (CLO_0037247)			Landing pad integrated suspension 293-F cells	Vamp-seq	Reporter	protein stability assay (BAO_0003004)	fluorescence intensity (BAO_0000363)	None		regulation of protein stability (GO:0031647)	loss_of_function_variant (SO:0002054)	No	No	Scores were calculated using custom scripts. Barcode sequence reads were converted to FASTQ format and paired using PEAR. Barcodes were counted and assigned to variants. Variants below the frequency of 1 x 10^-6, variants present in fewer than two replicates, and variants containing insertions, deletions, or multiple amino acid substitions were removed from the analysis. Scores were calculated fr…	3	Not provided	Mean Pearson's r 87		in-vitro construct library	coding	Entire ORF	synthetic target sequence	microarray synthesis	Twist	extra-local construct insertion	chemical-based transfection
FKRP_Ma_2024	FKRP	17997	Other Rare Disease	Saturation mutagenesis of FKRP SNV variants using SMuRF	No	urn:mavedb:00001197-a-5	Pooled	Saturation	39326416	Ma	2024	primary score set				ENST00000318584.10	NM_024301.5		A saturation mutagenesis-reinforced functional assay (SMuRF) was used to evaluate the effects of all possible coding single-nucleotide variants in FKRP. HAP1 human haploid cells with endogenous FKRP knocked out and DAG1 (dystroglycan) overexpressed were used as the model system. The FKRP variant library was created using a simplified PALS-C method and introduced into cells via lentiviral delivery…	immortalized human cells	Homo sapiens (NCBI:txid9606)	immortal cell line (CLO_0000019)	HAP1 cell (CLO_0037032)			FKRP KO and DAG1 overexpression	Other	Reporter	posttranslation modification assay (BAO_0040001)	fluorescence intensity (BAO_0000363)	None		protein glycosylation (GO:0031647)	loss_of_function_variant (SO:0002054)	No	No	Functional scores in the SMuRF assay were calculated through a multi-step process that quantified the relative enrichment of each variant between sorted cell populations. First, the enrichment of each variant (Evar) was calculated as the ratio of variant reads to total reads at that position within each FACS-sorted population (high-glycosylation and low-glycosylation). Then, the relative enrichme…	3	Three biological transduction replicates	Spearman's rho between each replicate = 0.66 to 0.7 (range)		in-vitro construct library	coding	Entire ORF	synthetic target sequence	proprietary method	PALS-C (programmed allelic series with common reagents)	random locus viral integration	lentivirus transduction
G6PD_IGVF	G6PD	4057	Metabolic	VAMP-seq assay for protein abundance based on relative GFP/mCherry fluorescence for G6PD	Yes	urn:mavedb:00001266-b-1	Pooled	Saturation	40832240	IGVF	2026	primary score set				ENST00000393562.10	NM_001360016.2		VAMP-seq was used to measure G6PD protein abundance. This assay uses HEK293T cells with a landing pad locus to express a library of G6PD variants fused to GFP, with mCherry expressed from an IRES. Cells expressing G6PD variants are sorted by FACS into quartile bins based on the GFP:mCherry ratio. Barcode sequencing was then used to determine the frequency of each variant in each bin.	immortalized human cells	Homo sapiens (NCBI:txid9606)	immortal cell line (CLO_0000019)	HEK-293T cell (CLO_0007533)			Tet-on landing pad system with BxB1 recombinase sites	Vamp-seq	Reporter	protein stability assay (BAO_0003004)	fluorescence intensity (BAO_0000363)	None		regulation of protein stability (GO:0031647)	loss_of_function_variant (SO:0002054)	No	No	Sequence files in FASTQ format were produced by bcl2fastq v2.20 and then merged using PEAR41 v0.9.11 with minimum overlap, minimum assembly length and maximum assembly length all set to the barcode length of 18. Barcodes were mapped to sequences using a barcode to variant map created using analysis of PacBio long-read sequencing with Pacybara. Sequences were mapped to protein variants using the p…	3	3 replicates	Pearson's rho between each replicate ranged from 0.73 to 0.86		in-vitro construct library	coding	Entire ORF	synthetic target sequence	oligo pool synthesis	site-saturation mutagenesis library purchased from Twist	extra-local construct insertion	Chemical transfection
GCK_Gersing_2023_complementation	GCK	4195	Metabolic	Activity of GCK variants measured by functional complementation of an hxk1Δhxk2Δglk1Δ yeast strain.	No	urn:mavedb:00000096-a-1	Pooled	Saturation	37101203	Gersing	2023	primary score set			ENST00000403799.8	ENST00000403799.8	NM_000162.5		This study assessed the activity of human glucokinase (GCK) variants using functional complementation. The hxk1Δhxk2Δglk1Δ yeast strain shows reduced growth on glucose medium which is rescued by expression of human GCK. The growth of yeast cells expressing GCK variants on 0.2% glucose medium was used as a read-out of GCK activity.	yeast	Saccharomyces cerevisiae (NCBI:txid4932)	Not Applicable		BY4741	MATa his3Δ1 leu2Δ0 met15Δ0 ura3Δ0 his3Δ1 leu2Δ0 met15Δ0 ura3Δ0 hxk1Δhxk2Δglk1Δ	hxk1Δhxk2Δglk1Δ - knockout of human GCK orthologs	Other	Cell fitness	cell viability assay (BAO_0003009), genetic complementation (BAO_0002488)	survival rate (OBI_0000789)	carbon source (MCO_0000864)	D-glucose (CHEBI_17634)	catalytic activity (GO:0003824), gluconokinase activity (GO:0046316)	loss_of_function_variant (SO:0002054), gain_of_function_variant (SO:0002053)	No	No	The TileSeqMave (version 0.6.0.9000) and TileSeq mutation count (version 0.5.9) pipelines were used to process the sequencing data. Activity scores for glucokinase (GCK) variants were calculated based on the change in variant frequency before and after selection. The relative frequency of each variant was determined from deep sequencing data obtained pre-selection and post-selection. These freque…	2	The two replicates pre-selection were taken from the same pool of yeast transformants, while the two replicates post-selection were derived from the same pool of yeast transformants that were selected for GCK activity separately.	Correlation between replicates not reported.		in-vitro construct library	coding	Entire ORF	synthetic target sequence	oligo-directed mutagenic PCR	POPCode mutagenesis, degenerate NNK codon	plasmid (not integrated)	chemical or heat shock transformation
GCK_Gersing_2024_abundance	GCK	4195	Metabolic	Cellular protein abundance of glucokinase (GCK) variants measured by DHFR-PCA in yeast.	No	urn:mavedb:00000096-b-1	Pooled	Saturation	38627865	Gersing	2024	primary score set			ENST00000403799.8	ENST00000403799.8	NM_000162.5		This study assayed the abundance of human glucokinase (GCK) variants using DHFR-PCA. In BY4741 yeast cells, methotrexate-resistant DHFR was expressed as two fragments; one fragment was overexpressed freely while the other was fused to libraries of GCK variants. The yeast cells were grown on medium with methotrexate to inhibit the endogenous DHFR, such that yeast growth could be used as a read-out…	yeast	Saccharomyces cerevisiae (NCBI:txid4932)	Not Applicable		BY4741	MATa his3Δ1 leu2Δ0 met15Δ0 ura3Δ0 his3Δ1 leu2Δ0 met15Δ0 ura3Δ0 hxk1Δhxk2Δglk1Δ	hxk1Δhxk2Δglk1Δ - knockout of human GCK orthologs	Other	Reporter	protein stability assay (BAO_0003004)	fluorescence intensity (BAO_0000363)	None		regulation of protein stability (GO:0031647)	loss_of_function_variant (SO:0002054)	No	No	Variant frequencies were first determined by sequencing the GCK gene library both before and after selection on methotrexate medium, where growth was reflected by protein abundance levels. The sequencing was performed across 14 overlapping tiles covering the entire GCK ORF, with each tile being sequenced on both strands to minimize base-calling errors. The raw sequencing reads were processed by t…	2	The two replicates pre-selection were taken from the same pool of yeast transformants, while the two replicates post-selection were derived from the same pool of yeast transformants that were selected for GCK abundance separately.	Correlation between replicates not reported.		in-vitro construct library	coding	Entire ORF	synthetic target sequence	oligo-directed mutagenic PCR	POPCode mutagenesis, degenerate NNK codon	plasmid (not integrated)	chemical or heat shock transformation
HMBS_van_Loggerenberg_2023_combined	HMBS	4982	Metabolic	Yeast complementation assay for HMBS variants, combined isoforms scores	No	urn:mavedb:00000108-0-1	Pooled	Saturation	37729906	van_Loggerenberg	2023	meta-analysis	new score set (combined assays)	37729906	NM_000190.4	ENST00000652429.1	NM_000190.4		HMBS variants were introduced into yeast with a temperature sensitive ortholog of HMBS (HEM3). ts HEM3 yeast strain does not grow well at non-permissive temperatures. Introducing HMBS variants for functional rescue helps determine and differentiate functional and non-functional HMBS variants. Erythroid specific and ubiquitous isoforms were tested. From both erythroid-specific and ubiquitous HMBS …	yeast	Saccharomyces cerevisiae (NCBI:txid4932)	Not Applicable		Not specified	MATα ts-hem3::KanR his3Δ1 leu2Δ0 ura3Δ0	ts-hem3 - temperature sensitive human HMBS ortholog	Other	Cell fitness	cell viability assay (BAO_0003009), genetic complementation (BAO_0002488)	survival rate (OBI_0000789)	temperature sensitive growth (APO_0000092)		catalytic activity (GO:0003824), hydroxymethylbilane synthase activity (GO:0004418)	loss_of_function_variant (SO:0002054)	No	No	The combined map scores were calculated as a weighted average when scores from both isoforms were available: (FS₁/σ²₁+FS₂/σ²₂)/(1/σ²₁+1/σ²₂), where FS₁ and FS₂ are the functional scores from each isoform and σ²₁ and σ²₂ are their respective variances. When only one score was available, that score was used directly in the combined map. For variant classification purposes, the functional scores wer…					N/A (meta-analysis)	coding	Entire ORF	synthetic target sequence	oligo-directed mutagenic PCR		plasmid (not integrated)	chemical or heat shock transformation
HMBS_van_Loggerenberg_2023_erythroid	HMBS	4982	Metabolic	Yeast complementation assay for HMBS variants erythroid specific isoform	No	urn:mavedb:00000108-b-1	Pooled	Saturation	37729906	van_Loggerenberg	2023	primary score set			NM_000190.4	ENST00000652429.1	NM_000190.4		HMBS variants were introduced into yeast with a temperature sensitive ortholog of HMBS (HEM3). ts HEM3 yeast strain does not grow well at non-permissive temperatures. Introducing HMBS variants for functional rescue helps determine and differentiate functional and non-functional HMBS variants. Erythroid specific and ubiquitous isoforms were tested.This experiment reflects the erythroid specific is…	yeast	Saccharomyces cerevisiae (NCBI:txid4932)	Not Applicable		Not specified	MATα ts-hem3::KanR his3Δ1 leu2Δ0 ura3Δ0	ts-hem3 - temperature sensitive human HMBS ortholog	Other	Cell fitness	cell viability assay (BAO_0003009), genetic complementation (BAO_0002488)	survival rate (OBI_0000789)	temperature sensitive growth (APO_0000092)		catalytic activity (GO:0003824), hydroxymethylbilane synthase activity (GO:0004418)	loss_of_function_variant (SO:0002054)	No	No	Functional impact scores were calculated using an enrichment ratio (Φ) obtained from the ratio of adjusted variant frequencies in selective to non-selective libraries, after subtracting PCR and sequencing errors. A normalized score (FSMUT) was then computed as ln(ΦMUT/ΦSTOP)/ln(ΦSYN/ΦSTOP), where ΦMUT represents the enrichment ratio for a given variant, ΦSTOP is the median enrichment ratio of non…	2	two biological replicates	Correlation between replicates not reported.		in-vitro construct library	coding	Entire ORF	synthetic target sequence	oligo-directed mutagenic PCR		plasmid (not integrated)	chemical or heat shock transformation
HMBS_van_Loggerenberg_2023_ubquitous	HMBS	4982	Metabolic	Yeast complementation assay for HMBS variants, ubiquitous specific isoform	No	urn:mavedb:00000108-a-1	Pooled	Saturation	37729906	van_Loggerenberg	2023	primary score set			NM_000190.4	ENST00000652429.1	NM_000190.4		HMBS variants were introduced into yeast with a temperature sensitive ortholog of HMBS (HEM3). ts HEM3 yeast strain does not grow well at non-permissive temperatures. Introducing HMBS variants for functional rescue helps determine and differentiate functional and non-functional HMBS variants. Erythroid specific and ubiquitous isoforms were tested. This experiment reflects the ubiquitous isoform.	yeast	Saccharomyces cerevisiae (NCBI:txid4932)	Not Applicable		Not specified	MATα ts-hem3::KanR his3Δ1 leu2Δ0 ura3Δ0	ts-hem3 - temperature sensitive human HMBS ortholog	Other	Cell fitness	cell viability assay (BAO_0003009), genetic complementation (BAO_0002488)	survival rate (OBI_0000789)	temperature sensitive growth (APO_0000092)		catalytic activity (GO:0003824), hydroxymethylbilane synthase activity (GO:0004418)	loss_of_function_variant (SO:0002054)	No	No	Functional impact scores were calculated using an enrichment ratio (Φ) obtained from the ratio of adjusted variant frequencies in selective to non-selective libraries, after subtracting PCR and sequencing errors. A normalized score (FSMUT) was then computed as ln(ΦMUT/ΦSTOP)/ln(ΦSYN/ΦSTOP), where ΦMUT represents the enrichment ratio for a given variant, ΦSTOP is the median enrichment ratio of non…	2	two biological replicates	Correlation between replicates not reported.		in-vitro construct library	coding	Entire ORF	synthetic target sequence	oligo-directed mutagenic PCR		plasmid (not integrated)	chemical or heat shock transformation
JAG1_Gilbert_2024	JAG1	6188	Other Rare Disease	Cell surface expression of JAG1 variants in NIH3T3 cells.	No	urn:mavedb:00001198-a-1	Pooled	Saturation	39043182	Gilbert	2024	primary score set			NM_000214.3	ENST00000254958.10	NM_000214.3		This study assayed the cell surface expression of JAG1. NIH3T3 cells were lentivirus transduced a JAG1 variant library and were sorted using flow cytometry based on membrane expression levels. Cells were separated into high membrane expression (APC high; GFP+) and low membrane expression (APC low; GFP+) populations. Amplicon-based long-read PacBio sequencing was used to analyze the genomic DNA fr…	other	Mus musculus (NCBI:txid10090)	immortal cell line (CLO_0000019)	3T3 cell (CLO_0001345)				Other	Reporter	localization assay (BAO_0002196)	fluorescence intensity (BAO_0000363)	None		protein localization to plasma membrane (GO:0072659)	loss_of_function_variant (SO:0002054)	No	No	Functional scores were calculated through a multi-step statistical framework applied to sequencing data from flow cytometry-sorted cell populations. First, variant frequencies within each bin were determined by dividing raw counts by the sum of all counts in that bin. These frequencies were then weighted, with the APC low bin assigned a value of 0.1 and APC high bin assigned 0.9, and normalized u…	7	Seven replicate sorts of the SSVL (site saturation variant library) were collected.	Correlation between replicates not reported.		in-vitro construct library	coding	Key domains or regions of protein, Selected exons	synthetic target sequence	other	Synthesized (Twist Biosciences, San Francisco, CA)	random locus viral integration	lentivirus transduction
KCNE1_Muhammad_2024_potassium_flux	KCNE1	6240	Cardio	Potassium influx survival scores for KCNE1	No	urn:mavedb:00000674-b-1	Pooled	Saturation	38816749	Muhammad	2024	primary score set			NM_001127670.4	ENST00000416357.6	NM_001127670.4	AA 38 residue mismatch between transcripts (reference: Ser; authors: Gly)	A cell fitness assay was used to measure KCNE1 variant function. HEK293T landing pad cells were engineered to stably express a gain-of-function KCNQ1-S140G variant, which causes increased potassium efflux at resting membrane potential when paired with functional KCNE1, leading to decreased cell viability. The KCNE1 variant library was integrated into these cells using site-specific recombination,…	immortalized human cells	Homo sapiens (NCBI:txid9606)	immortal cell line (CLO_0000019)				Tet-on landing pad system with BxB1 recombinase sites plus KCNQ1-S140G (gain of function)	Other	Cell fitness	cell viability assay (BAO_0003009)	survival rate (OBI_0000789)	time (PATO:0000165)		monoatomic ion transport (GO:0006811), potassium channel activity (GO:0005267)	loss_of_function_variant (SO:0002054)	No	No	Functional scores were calculated from the temporal depletion of variant barcodes between day 0, day 8, and day 20 timepoints, with greater depletion indicating more functional potassium channels. Barcode read counts at each timepoint were normalized to account for sequencing depth differences, and the ratio of variant frequencies between day 0 and day 20 was calculated. These depletion ratios we…	3	Each assay was conducted in triplicate, and each variant was represented by an average of 30.7 barcodes in each replicate, allowing for internal and external validation.	Spearman's ρ=0.81 for all 3 pairwise comparisons		in-vitro construct library	coding	Entire ORF	synthetic target sequence	oligo pool synthesis	Saturation mutagenesis: KCNE1-HA, was subcloned into the pIRES2-dsRED2 plasmid using PCR with ag409 and ag410 and NotI restriction digestion (NEB) to create pKCNE1-HA:pIRES2:dsRED2. All plasmid sequences were verified with Sanger sequencing. Using NotI restriction digestion, the KCNE1-HA gene was moved to an AttB plasmid containing pIRES:mCherry:BlastR to create pKCNE1-HA:IRES:mCherry:BlastR (mCh…	extra-local construct insertion	chemical-based transfection
KCNE1_Muhammad_2024_trafficking	KCNE1	6240	Cardio	Trafficking scores for KCNE1 in the absence of KCNQ1	No	urn:mavedb:00000674-c-1	Pooled	Saturation	38816749	Muhammad	2024	primary score set			NM_001127670.4	ENST00000416357.6	NM_001127670.4	AA 38 residue mismatch between transcripts (reference: Ser; authors: Gly)	A flow cytometry based assay was used to measure KCNE1 surface expression. Barcoded, hemagglutinin (HA) tagged KCNE1 variants were integrated into HEK293T cells using a Bxb1-mediated landing pad system that allowed standardized expression of a single variant per cell, with or without constitutively expressed KCNQ1. Cells were labeled with fluorescent-conjugated anti-HA antibodies, FACS-sorted int…	immortalized human cells	Homo sapiens (NCBI:txid9606)	immortal cell line (CLO_0000019)				Tet-on landing pad system with BxB1 recombinase sites	Other	Reporter	cell morphology assay (BAO_0002991)	fluorescence intensity (BAO_0000363)	None		protein localization to plasma membrane (GO:0072659)	loss_of_function_variant (SO:0002054)	No	No	Trafficking scores were derived from the distribution of variant barcodes across four fluorescence-based sorting bins, with cell surface HA labeling determining bin assignment. A weighted average calculation was used where the contribution of each bin was weighted by its fluorescence intensity level to generate a normalized trafficking score for each variant. Normalization was performed relative …	3	Each experiment was performed in triplicate (three independently transfected, stained, sorted, and sequenced replicates). Two trafficking experimental replicates were performed with cells in suspension. One replicate was stained while cells were adhered on the dish	Spearman's ρ=0.83–0.89 for pairwise comparisons, p<0.001		in-vitro construct library	coding	Entire ORF	synthetic target sequence	oligo pool synthesis	Saturation mutagenesis: KCNE1-HA, was subcloned into the pIRES2-dsRED2 plasmid using PCR with ag409 and ag410 and NotI restriction digestion (NEB) to create pKCNE1-HA:pIRES2:dsRED2. All plasmid sequences were verified with Sanger sequencing. Using NotI restriction digestion, the KCNE1-HA gene was moved to an AttB plasmid containing pIRES:mCherry:BlastR to create pKCNE1-HA:IRES:mCherry:BlastR (mCh…	extra-local construct insertion	chemical-based transfection
KCNE1_Muhammad_2024_trafficking_WT_background_DN	KCNE1	6240	Cardio	Trafficking scores for KCNE1 in the presence of KCNQ	No	urn:mavedb:00000674-a-2	Pooled	Saturation	38816749	Muhammad	2024	primary score set			NM_001127670.4	ENST00000416357.6	NM_001127670.4	AA 38 residue mismatch between transcripts (reference: Ser; authors: Gly)	A flow cytometry based assay was used to measure KCNE1 surface expression. Barcoded, hemagglutinin (HA) tagged KCNE1 variants were integrated into HEK293T cells using a Bxb1-mediated landing pad system that allowed standardized expression of a single variant per cell, with or without constitutively expressed KCNQ1. Cells were labeled with fluorescent-conjugated anti-HA antibodies, FACS-sorted int…	immortalized human cells	Homo sapiens (NCBI:txid9606)	immortal cell line (CLO_0000019)				Tet-on landing pad system with BxB1 recombinase sites + WT KCNQ1	Other	Reporter	cell morphology assay (BAO_0002991)	fluorescence intensity (BAO_0000363)	None		protein localization to plasma membrane (GO:0072659)	loss_of_function_variant (SO:0002054)	No	No	Trafficking scores were derived from the distribution of variant barcodes across four fluorescence-based sorting bins, with cell surface HA labeling determining bin assignment. A weighted average calculation was used where the contribution of each bin was weighted by its fluorescence intensity level to generate a normalized trafficking score for each variant. Normalization was performed relative …	3	Each experiment was performed in triplicate (three independently transfected, stained, sorted, and sequenced replicates). Two trafficking experimental replicates were performed with cells in suspension. One replicate was stained while cells were adhered on the dish	Spearman's ρ=0.83–0.89 for pairwise comparisons, p<0.001		in-vitro construct library	coding	Entire ORF	synthetic target sequence	oligo pool synthesis	Saturation mutagenesis: KCNE1-HA, was subcloned into the pIRES2-dsRED2 plasmid using PCR with ag409 and ag410 and NotI restriction digestion (NEB) to create pKCNE1-HA:pIRES2:dsRED2. All plasmid sequences were verified with Sanger sequencing. Using NotI restriction digestion, the KCNE1-HA gene was moved to an AttB plasmid containing pIRES:mCherry:BlastR to create pKCNE1-HA:IRES:mCherry:BlastR (mCh…	extra-local construct insertion	chemical-based transfection
KCNH2_Jiang_2022	KCNH2	6251	Cardio	Arrayed automated patch clamp experiment for 89 KCNH2 variants	No	urn:mavedb:00001230-a-2	Arrayed	VOI	35688147	Jiang	2022	primary score set			NM_000238.4	ENST00000262186.10	NM_000238.4		This _KCNH2_ automated patch-clamp assay employs bicistronic plasmids expressing both wild-type and variant _KCNH2_ alleles in Flp-In HEK293 cells to mimic the heterozygous condition found in LQTS2 patients. Using a SyncroPatch 384PE platform, the protocol measures peak tail current density at -50 mV following depolarization to +40 mV for 1 second, with quality control criteria including seal res…	immortalized human cells	Homo sapiens (NCBI:txid9606)	immortal cell line (CLO_0000019)	HEK-293 cell (CLO_0007532)			Flp-In HEK 293	Other	Direct protein function	ion channel assay (BAO_0002997), electrophysiological method (BAO_0000424)	current density (ICEPO:0000028)	None		monoatomic ion transport (GO:0006811), potassium channel activity (GO:0005267)	loss_of_function_variant (SO:0002054)	No	No	Current density was measured at -50 mV following a depolarization step to +40 mV for 1 second, capturing channel trafficking and gating characteristics simultaneously. Raw current densities were transformed using a square root function to normalize the positively skewed cell-to-cell variability data into a Gaussian distribution. The transformed measurements were then normalized to wild-type curre…	2	two independent batches with two technical replicates each	Correlation between replicates not reported.		in-vitro construct library	coding	Selected nucleotide or amino acid positions	synthetic target sequence	microarray synthesis		extra-local construct insertion	chemical-based transfection
KCNH2_Kozek_Glazer_2020	KCNH2	6251	Cardio	Cell surface localization assay of 11 residues in the S5 helix of KCNH2	No	urn:mavedb:00001229-a-2	Pooled	VOI	32522694	Kozek_Glazer	2020	primary score set			ENST00000262186	ENST00000262186.10	NM_000238.4		A flow cytometry-based assay was used to measure KV11.1 (_KCNH2_) surface expression. A library of barcoded _KCNH2_ variants was introduced into HEK293T cells, and cell surface expression was measured using HA-tag antibody staining of an epitope inserted in the first extracellular loop. Fluorescence-activated cell sorting was used to separate variants with different levels of trafficking to the c…	immortalized human cells	Homo sapiens (NCBI:txid9606)	immortal cell line (CLO_0000019)				Tet-on landing pad system with BxB1 recombinase sites	Other	Reporter	cell morphology assay (BAO_0002991)	fluorescence intensity (BAO_0000363)	None		protein localization to plasma membrane (GO:0072659)	loss_of_function_variant (SO:0002054)	No	No	Functional scores were calculated using an approach that transformed high-throughput sequencing read counts into normalized trafficking scores. First, the relative abundance of each variant barcode was determined in each sorted cell pool by dividing its read count by the total number of reads in that pool. These relative abundances were then transformed using a weighted average formula: Score = Σ…	2	separate transfections of the mutant library pool	Spearman’s rho 0.77		in-vitro construct library	coding	Key domains or regions of protein	synthetic target sequence	oligo-directed mutagenic PCR		extra-local construct insertion	chemical-based transfection
KCNH2_O_Neill_2024_surface_expression	KCNH2	6251	Cardio	Cell surface expression deep mutational scan of KCNH2 variants in HEK293T cells	No	urn:mavedb:00001231-a-2	Pooled	Saturation	39315434	O_Neill	2024	primary score set			ENST00000262186	ENST00000262186.10	NM_000238.4		A flow cytometry based assay was used to measure membrane concentration of _KCNH2_. A barcoded _KCNH2_ library was then stably integrated into landing-pad HEK293 cells using BxB1 recombinase. After inducing channel expression, cells were stained with a hemagglutinin (HA) antibody and flow-sorted based on cell surface KV11.1 abundance, separating cells into bins with high versus low surface expres…	immortalized human cells	Homo sapiens (NCBI:txid9606)	immortal cell line (CLO_0000019)	HEK-293T cell (CLO_0007533)			Tet-on landing pad system with BxB1 recombinase sites	Other	Reporter	cell morphology assay (BAO_0002991)	fluorescence intensity (BAO_0000363)	None		protein localization to plasma membrane (GO:0072659)	loss_of_function_variant (SO:0002054)	No	No	The trafficking scores were computed through a sequence-based quantification system where barcode abundance in each fluorescence-sorted cell bin was used as a proxy for variant protein expression at the cell surface. Computational analysis involved normalizing the frequency distribution of variant-specific barcodes across different fluorescence intensity bins relative to wild-type barcode distrib…	2	2 independent barcoded KCNH2 variant libraries with unique barcode-variant associations, which were transfected into 3 independent HEK293 cell lines, resulting in 6 total biological replicates; 2 to 9 barcodes per variant	Correlation between replicates not reported.		in-vitro construct library	coding	Entire ORF	synthetic target sequence	oligo-directed mutagenic PCR	Saturation mutagenesis was performed with degenerate primers over on a “tile” of KCNH2 and then digested and ligated into a plasmid containing full-length cDNA of KCNH2 with a hemagglutinin (HA) tag. We then introduced molecular barcodes into variant and wild type (WT) KCNH2 plasmids to enable facile sequencing-based quantification.	extra-local construct insertion	chemical-based transfection
KCNQ4_Zheng_2022_current_homozygous	KCNQ4	6296	Other Rare Disease	Normalized currents of 4,085 KCNQ4 missense SNVs in the homozygous state	No	urn:mavedb:00000094-a-2	Arrayed	Saturation	35760561	Zheng	2022	primary score set			NM_004700.4	ENST00000347132.10	NM_004700.4		A whole-cell patch-clamp technique in Chinese hamster ovary (CHO-K1) cells was used to measure KCNQ4 channel function. Cells were transfected with wild-type or variant KCNQ4 plasmids and recordings were performed 24 hours after transfection. The assay measured whole-cell currents under voltage steps from -100mV to +40mV, with a holding potential of -80mV, and analyzed two key parameters: peak cur…	other	Cricetulus griseus (NCBI:txid10029)	immortal cell line (CLO_0000019)	CHO-K1 cell (CLO_0002191)				Other	Direct protein function	ion channel assay (BAO_0002997), electrophysiological method (BAO_0000424)	current density (ICEPO:0000028)	None		monoatomic ion transport (GO:0006811), potassium channel activity (GO:0005267)	loss_of_function_variant (SO:0002054), gain_of_function_variant (SO:0002053)	No	No	Whole-cell current amplitude scores at +40 mV for all missense SNVs of KCNQ4 were normalized by whole-cell current of WT KCNQ4 at +40 mV. Only variants that contained at least three replicates are included. Variants with whole-cell current amplitude score less than 0.54 were classified as current-reduced variants. Variants with whole-cell current amplitude score more than 2.08 were classified as …	3	a minimum of 3 cells were recorded per variant	Correlation between replicates not reported.		in-vitro construct library	coding	Entire ORF	synthetic target sequence	oligo-directed mutagenic PCR	WT KCNQ4 and variants used in patch-clamp recordings were fused with EGFP at the C terminus as a transfection marker. A modified c-Myc tag was inserted in the extracellular domain of the KCNQ4 channel. For the cotransfection experiment, EGFP was substituted with mCherry by a homologous recombination method and verified by Sanger sequencing. Additionally, full-length. cDNAs encoding WT KCNQ4 were …	plasmid (not integrated)	chemical-based transfection
KCNQ4_Zheng_2022_v12_homozygous	KCNQ4	6296	Other Rare Disease	V1/2 of 3,319 KCNQ4 missense SNVs in the homozygous state	No	urn:mavedb:00000094-a-3	Arrayed	Saturation	35760561	Zheng	2022	primary score set			NM_004700.4	ENST00000347132.10	NM_004700.4		A whole-cell patch-clamp technique in Chinese hamster ovary (CHO-K1) cells was used to measure KCNQ4 channel function. Cells were transfected with wild-type or variant KCNQ4 plasmids and recordings were performed 24 hours after transfection. The assay measured whole-cell currents under voltage steps from -100mV to +40mV, with a holding potential of -80mV, and analyzed two key parameters: peak cur…	other	Cricetulus griseus (NCBI:txid10029)	immortal cell line (CLO_0000019)	CHO-K1 cell (CLO_0002191)				Other	Direct protein function	ion channel assay (BAO_0002997), electrophysiological method (BAO_0000424)	voltage dependence of activation (ICEPO:0000006)	None		monoatomic ion transport (GO:0006811), potassium channel activity (GO:0005267)	loss_of_function_variant (SO:0002054), gain_of_function_variant (SO:0002053)	No	No	Whole-cell current amplitude scores at +40 mV for all missense SNVs of KCNQ4 were normalized by whole-cell current of WT KCNQ4 at +40 mV. Only variants that contained at least three replicates are included. Variants with whole-cell current amplitude score less than 0.54 were classified as current-reduced variants. Variants with whole-cell current amplitude score more than 2.08 were classified as …	3	a minimum of 3 cells were recorded per variant	Correlation between replicates not reported.		in-vitro construct library	coding	Entire ORF	synthetic target sequence	oligo-directed mutagenic PCR	WT KCNQ4 and variants used in patch-clamp recordings were fused with EGFP at the C terminus as a transfection marker. A modified c-Myc tag was inserted in the extracellular domain of the KCNQ4 channel. For the cotransfection experiment, EGFP was substituted with mCherry by a homologous recombination method and verified by Sanger sequencing. Additionally, full-length. cDNAs encoding WT KCNQ4 were …	plasmid (not integrated)	chemical-based transfection
LARGE1_Ma_2024	LARGE1	6511	Other Rare Disease	Saturation mutagenesis of LARGE1 SNV variants using SMuRF	No	urn:mavedb:00001197-a-3	Pooled	Saturation	39326416	Ma	2024	primary score set				ENST00000397394.8	NM_133642.5		A saturation mutagenesis-reinforced functional assay (SMuRF) was used to evaluate the effects of all possible coding single-nucleotide variants in LARGE1. HAP1 human haploid cells with endogenous LARGE1 knocked out and DAG1 (dystroglycan) overexpressed were used as the model system. The LARGE1 variant library was created using a simplified PALS-C method and introduced into cells via lentiviral de…	immortalized human cells	Homo sapiens (NCBI:txid9606)	immortal cell line (CLO_0000019)	HAP1 cell (CLO_0037032)			LARGE1 KO and DAG1 overexpression	Other	Reporter	posttranslation modification assay (BAO_0040001)	fluorescence intensity (BAO_0000363)	None		protein glycosylation (GO:0031647)	loss_of_function_variant (SO:0002054)	No	No	Functional scores in the SMuRF assay were calculated through a multi-step process that quantified the relative enrichment of each variant between sorted cell populations. First, the enrichment of each variant (Evar) was calculated as the ratio of variant reads to total reads at that position within each FACS-sorted population (high-glycosylation and low-glycosylation). Then, the relative enrichme…	3	Three biological transduction replicates	Spearman's rho between each replicate = 0.46 to 0.56 (range)		in-vitro construct library	coding	Entire ORF	synthetic target sequence	proprietary method	PALS-C (programmed allelic series with common reagents)	random locus viral integration	lentivirus transduction
MSH2_Jia_2021	MSH2	7325	Cancer	Multiplexed 6-Thioguanine resistance assay of mismatch repair of the MSH2 gene in Hap1 cells.	No	urn:mavedb:00001254-a-1	Pooled	Saturation	33357406	Jia	2021	primary score set			NM_000251.2	ENST00000233146.7	NM_000251.2		A cell growth assay was used to assay the function of MSH2 variants using human HAP1 cells with MSH2 knockouts. Libraries of MSH2 variants, split into 21 tiles were cloned into inducible lentiviral vectors. HAP1 MSH2 knockout cells were transduced at low multiplicity to ensure each cell expressed a single MSH2 variant. The assay employed 6-thioguanine (6-TG) selection, which is toxic to cells wit…	immortalized human cells	Homo sapiens (NCBI:txid9606)	immortal cell line (CLO_0000019)	HAP1 cell (CLO_0037032)			MSH2 knockout	Other	Cell fitness	cell viability assay (BAO_0003009), genetic complementation (BAO_0002488)	survival rate (OBI_0000789)	Antineoplastic Agent (NCIT_C274)	Antimetabolite (NCIT_C272), Purine Antagonist (NCIT_C1556)	DNA repair (GO:0006281), mismatch repair (GO:0006298)	loss_of_function_variant (SO:0002054)	No	No	Loss-of-function (LoF) scores were calculated as the log2-ratio of each variant's frequency after 6-thioguanine (6-TG) treatment divided by its frequency after mock treatment, with positive scores indicating deleterious variants and negative scores indicating functionally neutral ones. Frequencies were first determined by correcting raw read counts of each mutant codon by subtracting mutation-spe…	3	3 biological replicates (each tile was split into three pools before selection); 16 technical (PCR replicates)	Mean Pearson's r = 0.77		in-vitro construct library	coding	Entire ORF	synthetic target sequence	oligo-directed mutagenic PCR		random locus viral integration	lentivirus transduction
NDUFAF6_Sung_2024	NDUFAF6	28625	Metabolic	Deep mutational scan of complex I assembly factor NDUFAF6	No	urn:mavedb:00000663-a-1	Pooled	Saturation	38720117	Sung	2024	primary score set				ENST00000396124.9	NM_152416.4		A deep mutational scanning experiment was conducted to measure the fitness of single-amino-acid variants of AF6 protein. Growth competition in galactose media was performed using AF6 knockout HEK293T cells that were transduced with an AF6 variant library and passaged for three to six generations. Since growth in galactose media is dependent on oxidative phosphorylation and functional Complex I, o…	immortalized human cells	Homo sapiens (NCBI:txid9606)	immortal cell line (CLO_0000019)	HEK-293T cell (CLO_0007533)			NDUFAF6 KO	Other	Cell fitness	cell viability assay (BAO_0003009), genetic complementation (BAO_0002488)	survival rate (OBI_0000789)	carbon source (MCO_0000864)	galactose (CHEBI:28260)	oxidative phosphorylation (GO:0006119)	loss_of_function_variant (SO:0002054)	No	No	Raw sequencing reads were first aligned to a wild-type NDUFAF6 cDNA reference using Bowtie2 v.2.4.4, followed by merging aligned reads with FLASH v1.2.11. A custom Python-based pipeline utilizing Pandas, Biopython, and SnakeMake filtered the merged reads to identify those containing only single expected codon substitutions and determined read counts for each variant. Fitness scores were then calc…	5 to 10	5 pre-selection biological replicates and 10 post-selection biological replicates	Pearson's r between individual replicates = 0.897 (0.857 to 0.93) Average (range)		in-vitro construct library	coding	Key domains or regions of protein	synthetic target sequence	oligo pool synthesis	site saturation variant library (SSVL) was synthesized by Twist Biosciences	random locus viral integration	lentivirus transduction
OTC_Lo_2023	OTC	8512	Metabolic	Yeast growth assay measuring the impact of 1,570 OTC variants via absence of arginine as a quantitative assay for OTC function.	No	urn:mavedb:00000112-a-1	Arrayed	Saturation	37146589	Lo	2023	primary score set			NM_000531.6	ENST00000039007.5	NM_000531.6	target is actually codon optimized for yeast, with amino acids 2–32 (mitochondrial leader) deleted	The study uses a growth-based assay to measure OTC enzyme function by expressing human OTC variants in individual yeast colonies. S. cerevisiae strains harboring human OTC variants were constructed by replacing the native ARG3 gene with codon-optimized human OTC under control of the ARG3 promoter, with approximately 5,700 individual transformants arrayed in 96-well plates. Each transformant conta…	yeast	Saccharomyces cerevisiae (NCBI:txid4932)	Not Applicable		FY4	MATa, srd1Δ0 arg3Δ0::yOTC-tTRP2v2-NatMX	arg3Δ0::yOTC-tTRP2v2-NatMX - human OTC orthologog knockout	Other	Cell fitness	cell viability assay (BAO_0003009), genetic complementation (BAO_0002488)	survival rate (OBI_0000789), altered colony size phenotype (OMP_0006164)	loss of viability upon nutrient depletion (FYPO_0000244)		catalytic activity (GO:0003824), ornithine carbamoyltransferase activity (GO:0004585)	loss_of_function_variant (SO:0002054)	No	No	Raw phenotypic values were first extracted from images via a custom pipeline called PyPL8, where patch volumes were calculated as the product of patch area and mean pixel intensity. These raw values were subsequently normalized to control for plate-to-plate variation through a series of statistical adjustments, whereby effects of neighboring patches and edge positions were removed using customize…	3	Six independent isolates of each strain (ARG3, arg3D0, wild-type yOTC, yOTC-Arg141Gln, and yOTC-Lys46Arg) were assayed in triplicate.	Concordance between genotype (variant) and isolate growth r2 = 0.982		in-vitro construct library	coding	Entire ORF	synthetic target sequence	oligo-directed mutagenic PCR	yOTC derivatives encoding the complete set of amino acid substitutions were synthesized as a pARG3-yOTC-tTRP2-NatMX variant library.	plasmid (not integrated)	chemical or heat shock transformation
PALB2_IGVF	PALB2	26144	Cancer	Saturation genome editing based essentiality screen of PALB2 in Hap1 cells.	Yes	urn:mavedb:00001259-a-1	Pooled	Saturation		IGVF		primary score set				ENST00000261584.9	NM_024675.4		A cell survival assay was used to measure PALB2 essentiality. LIG4-KO, cas9-expressing HAP1 cells were transfected with a sgRNA-expressing plasmid to target PALB2 and a library of plasmids containing all SNVs across the target sequence. Cells were harvested at day 5 and day 13. Direct sequencing was then used to determine the frequency of each variant at each time point.	immortalized human cells	Homo sapiens (NCBI:txid9606)	immortal cell line (CLO_0000019)	HAP1 cell (CLO_0037032)			Cas9 integration/constitutive expression, LIG4 knockout	SGE	Cell fitness	cell viability assay (BAO_0003009)	survival rate (OBI_0000789)	time (PATO:0000165)		molecular function (GO:0003674)	loss_of_function_variant (SO:0002054)			Counts of each variant at days 5 and 13, and in the repair template library – treated as day 0 – are first smoothed to remove position effects, and then modeled with a continuous-time linear regression model to estimate the log2-transformed fold change in variant abundance per unit time. The modeling is performed within each SGE target. For variants that are double-covered – i.e., variants whose …	3	3 complete replicates for each tile/region	Yes	Pearson's R = XX between replicates	endogenous locus library	coding, intronic, "non-coding, regulatory", "non-coding, other"	All protein coding exons, except parts of X4 and X5	Endogenous genome editing	oligo pool synthesis	Gibson DNA assembly between genome-amplified homology arm and synthetic library.		chemical-based transfection
PAX6_McDonnell_2024_BLX_geneticin	PAX6	8620	Other Rare Disease	Deep mutational scanning of PAX6 paired domain in BLX yeast strain with geneticin selection	No	urn:mavedb:00000665-b-1	Pooled	Saturation	38849565	McDonnell	2024	primary score set				ENST00000640610.1	NM_000280.6		A Yeast one-hybrid (Y1H) assay was used to measure PAX6 function. In this assay, PAX6 variants were fused to the GAL4 activation domain and expressed in yeast using a strong synthetic promoter and conferred resistance to geneticin when binding to specific PAX6 DNA response elements (LE9 or BLX) upstream of a geneticin resistance gene. In this system, PAX6 variants that maintained DNA binding abil…	yeast	Saccharomyces cerevisiae (NCBI:txid4932)	Not Applicable		S288C	MATα, ura3- 52, his3-200, ade2-101, trp1-901, leu2-3, 112, gal4Δ, gal80Δ, met–, MEL1.	integrated PAX6-binding sequence (BLX)	Other	Cell fitness	cell viability assay (BAO_0003009)	survival rate (OBI_0000789)	selectable marker (BAO_0003068)		core promoter sequence-specific DNA binding (GO:0001046)	loss_of_function_variant (SO:0002054), gain_of_function_variant (SO:0002053)	No	No	The functional scores for PAX6 variants were calculated using a competitive growth assay in yeast with antibiotic selection. Barcoded variant libraries were transformed into yeast strains containing PAX6 binding sites upstream of a geneticin resistance gene, and cultures were grown with or without antibiotic for 36 hours. Samples were collected at 12-hour intervals (T=0, 12, 24, and 36), and barc…	1	Replicates not performed at the experiment leve. Each variant had an average of 19 barcodes. To quantify the reproducibility of these scores, we analysed sets of barcodes associated with the same PAX6 variant. After separating all barcodes into two equal sets and calculating variant scores for each set, we obtained Pearson correlations of 0.77 for the LE9 assay and 0.63 for the BLX assay for all …	Pearson correlations (Split-Barcode Analysis) = 0.63		in-vitro construct library	coding	Key domains or regions of protein	synthetic target sequence	nicking mutagenesis	Gateway system to clone the variant library into a centromeric yeast expression plasmid library named	plasmid (not integrated)	chemical or heat shock transformation
PAX6_McDonnell_2024_BLX_no_geneticin	PAX6	8620	Other Rare Disease	Deep mutational scanning of PAX6 paired domain in BLX yeast strain without geneticin	No	urn:mavedb:00000665-d-1	Pooled	Saturation	38849565	McDonnell	2024	primary score set				ENST00000640610.1	NM_000280.6		A Yeast one-hybrid (Y1H) assay was used to measure PAX6 function. In this assay, PAX6 variants were fused to the GAL4 activation domain and expressed in yeast using a strong synthetic promoter and conferred resistance to geneticin when binding to specific PAX6 DNA response elements (LE9 or BLX) upstream of a geneticin resistance gene. In this system, PAX6 variants that maintained DNA binding abil…	yeast	Saccharomyces cerevisiae (NCBI:txid4932)	Not Applicable		S288C	MATα, ura3- 52, his3-200, ade2-101, trp1-901, leu2-3, 112, gal4Δ, gal80Δ, met–, MEL1.	integrated PAX6-binding sequence (BLX)	Other	Cell fitness	cell viability assay (BAO_0003009)	survival rate (OBI_0000789)	time (PATO:0000165)		core promoter sequence-specific DNA binding (GO:0001046)	loss_of_function_variant (SO:0002054), gain_of_function_variant (SO:0002053)	No	No	The functional scores for PAX6 variants were calculated using a competitive growth assay in yeast with antibiotic selection. Barcoded variant libraries were transformed into yeast strains containing PAX6 binding sites upstream of a geneticin resistance gene, and cultures were grown with or without antibiotic for 36 hours. Samples were collected at 12-hour intervals (T=0, 12, 24, and 36), and barc…	1	Replicates not performed at the experiment leve. Each variant had an average of 19 barcodes. To quantify the reproducibility of these scores, we analysed sets of barcodes associated with the same PAX6 variant. After separating all barcodes into two equal sets and calculating variant scores for each set, we obtained Pearson correlations of 0.77 for the LE9 assay and 0.63 for the BLX assay for all …	Pearson correlations (Split-Barcode Analysis)		in-vitro construct library	coding	Key domains or regions of protein	synthetic target sequence	nicking mutagenesis	Gateway system to clone the variant library into a centromeric yeast expression plasmid library named	plasmid (not integrated)	chemical or heat shock transformation
PAX6_McDonnell_2024_LE9_geneticin	PAX6	8620	Other Rare Disease	Deep mutational scanning of PAX6 paired domain in LE9 yeast strain with geneticin selection	No	urn:mavedb:00000665-a-1	Pooled	Saturation	38849565	McDonnell	2024	primary score set				ENST00000640610.1	NM_000280.6		A Yeast one-hybrid (Y1H) assay was used to measure PAX6 function. In this assay, PAX6 variants were fused to the GAL4 activation domain and expressed in yeast using a strong synthetic promoter and conferred resistance to geneticin when binding to specific PAX6 DNA response elements (LE9 or BLX) upstream of a geneticin resistance gene. In this system, PAX6 variants that maintained DNA binding abil…	yeast	Saccharomyces cerevisiae (NCBI:txid4932)	Not Applicable		S288C	MATα, ura3- 52, his3-200, ade2-101, trp1-901, leu2-3, 112, gal4Δ, gal80Δ, met–, MEL1.	integrated PAX6-binding sequence (LE9)	Other	Cell fitness	cell viability assay (BAO_0003009)	survival rate (OBI_0000789)	selectable marker (BAO_0003068)		core promoter sequence-specific DNA binding (GO:0001046)	loss_of_function_variant (SO:0002054), gain_of_function_variant (SO:0002053)	No	No	The functional scores for PAX6 variants were calculated using a competitive growth assay in yeast with antibiotic selection. Barcoded variant libraries were transformed into yeast strains containing PAX6 binding sites upstream of a geneticin resistance gene, and cultures were grown with or without antibiotic for 36 hours. Samples were collected at 12-hour intervals (T=0, 12, 24, and 36), and barc…	1	Replicates not performed at the experiment leve. Each variant had an average of 19 barcodes. To quantify the reproducibility of these scores, we analysed sets of barcodes associated with the same PAX6 variant. After separating all barcodes into two equal sets and calculating variant scores for each set, we obtained Pearson correlations of 0.77 for the LE9 assay and 0.63 for the BLX assay for all …	Pearson correlations (Split-Barcode Analysis) = 0.77		in-vitro construct library	coding	Key domains or regions of protein	synthetic target sequence	nicking mutagenesis	Gateway system to clone the variant library into a centromeric yeast expression plasmid library named	plasmid (not integrated)	chemical or heat shock transformation
PAX6_McDonnell_2024_LE9_no_geneticin	PAX6	8620	Other Rare Disease	Deep mutational scanning of PAX6 paired domain in LE9 yeast strain without geneticin	No	urn:mavedb:00000665-c-1	Pooled	Saturation	38849565	McDonnell	2024	primary score set				ENST00000640610.1	NM_000280.6		A Yeast one-hybrid (Y1H) assay was used to measure PAX6 function. In this assay, PAX6 variants were fused to the GAL4 activation domain and expressed in yeast using a strong synthetic promoter and conferred resistance to geneticin when binding to specific PAX6 DNA response elements (LE9 or BLX) upstream of a geneticin resistance gene. In this system, PAX6 variants that maintained DNA binding abil…	yeast	Saccharomyces cerevisiae (NCBI:txid4932)	Not Applicable		S288C	MATα, ura3- 52, his3-200, ade2-101, trp1-901, leu2-3, 112, gal4Δ, gal80Δ, met–, MEL1.	integrated PAX6-binding sequence (LE9)	Other	Cell fitness	cell viability assay (BAO_0003009)	survival rate (OBI_0000789)	time (PATO:0000165)		core promoter sequence-specific DNA binding (GO:0001046)	loss_of_function_variant (SO:0002054), gain_of_function_variant (SO:0002053)	No	No	The functional scores for PAX6 variants were calculated using a competitive growth assay in yeast with antibiotic selection. Barcoded variant libraries were transformed into yeast strains containing PAX6 binding sites upstream of a geneticin resistance gene, and cultures were grown with or without antibiotic for 36 hours. Samples were collected at 12-hour intervals (T=0, 12, 24, and 36), and barc…	1	Replicates not performed at the experiment leve. Each variant had an average of 19 barcodes. To quantify the reproducibility of these scores, we analysed sets of barcodes associated with the same PAX6 variant. After separating all barcodes into two equal sets and calculating variant scores for each set, we obtained Pearson correlations of 0.77 for the LE9 assay and 0.63 for the BLX assay for all …	Pearson correlations (Split-Barcode Analysis)		in-vitro construct library	coding	Key domains or regions of protein	synthetic target sequence	nicking mutagenesis	Gateway system to clone the variant library into a centromeric yeast expression plasmid library named	plasmid (not integrated)	chemical or heat shock transformation
PTEN_Matreyek_2018	PTEN	9588	Cancer	Assay of PTEN protein stability in HEK293 cells.	No	urn:mavedb:00000013-a-1	Pooled	Saturation	29785012	Matreyek	2018	primary score set				ENST00000371953.8	NM_000314.8		PTEN function was assessed using Variant Abundance by Massively Parallel Sequencing (VAMP-seq), which measures the steady-state abundance of protein variants in cultured human cells. In this method, each PTEN variant was N-terminally tagged with EGFP and recombined into a single genomic locus of an engineered HEK 293T cell line, with mCherry co-expressed to control for expression levels. The stab…	immortalized human cells	Homo sapiens (NCBI:txid9606)	immortal cell line (CLO_0000019)	HEK-293T cell (CLO_0007533)			Tet-on landing pad system with BxB1 recombinase sites	Vamp-seq	Reporter	protein stability assay (BAO_0003004)	fluorescence intensity (BAO_0000363)	None		regulation of protein stability (GO:0031647)	loss_of_function_variant (SO:0002054)	No	No	Variant frequencies (Fv) within each bin were determined by dividing individual variant counts by the sum of all counts in that bin, with this calculation systematically repeated across all bins in each replicate experiment. Total frequency values (Fv,total) for each variant were calculated by dividing the total count of each variant by the total count of all variants across bins, and these value…	8	Barcode paired sequencing reads for PTEN experiments 1 through 4 were joined using the fastq-join tool within the ea-utils package using the default parameters, whereas only one barcode read was collected for PTEN experiments 5 through 8. Technical amplification and sequencing replicates were conducted for every sample, and compared to assess variability in quantitation stemming from amplificatio…	mean Pearson's r across 8 replicates = 0.63; mean Spearman's rho = 0.62		in-vitro construct library	coding	Entire ORF	synthetic target sequence	oligo-directed mutagenic PCR		extra-local construct insertion	chemical-based transfection
PTEN_Mighell_2018	PTEN	9588	Cancer	Yeast-based assay of PTEN lipid phosphatase activity.	No	urn:mavedb:00000054-a-1	Pooled	Saturation	29706350	Mighell	2018	primary score set			NM_000314.6	ENST00000371953.8	NM_000314.6		The lipid phosphatase activity of PTEN was assayed where human PI3K (p110α) was expressed with a membrane-targeting motif which converts essential PIP2 to PIP3 and inhibits yeast growth. Co-expression of functional PTEN variants could rescue growth by converting PIP3 back to PIP2, with growth rate serving as a quantitative measure of phosphatase activity. Specifically, a library of PTEN variants …	yeast	Saccharomyces cerevisiae (NCBI:txid4932)	Not Applicable		YPH499	MATa ura3-52 lys2-801_amber ade2-101_ochre trp1-Δ63 his3-Δ200 leu2-Δ	YCpLG-p110α-CAAX	Other	Cell fitness	cell viability assay (BAO_0003009)	survival rate (OBI_0000789)	rescue (SO_0000814)		catalytic activity (GO:0003824), lipid phosphatase activity (GO:0042577)	loss_of_function_variant (SO:0002054)	No	No	Counts of error reads were normalized to wild-type counts, and then this normalized amount of reads were removed from all experimental samples. Sequence variants were identified and counted with custom python scripts. These raw variant counts files were analyzed with Enrich2 v.1.2.038 to calculate scores and standard errors for each variant. If the 95% confidence interval (based on the standard e…	2	2 complete biological replicates each with 3 technical replicates (except for poor performance in the C2 domain)	Pearson's r (between the two bio replicates) = 0.76		in-vitro construct library	coding	Entire ORF	synthetic target sequence	microarray synthesis	mutagenesis by integrated tiles (MITE)	plasmid (not integrated)	chemical or heat shock transformation
RAD51C_Olvera-León_2024	RAD51C	9820	Cancer	Saturation genome editing essentiality screen to separate functionally normal and functionally abnormal RAD51C variants.	No	urn:mavedb:00000673-0-1	Pooled	Saturation	39299233	Olvera-León	2024	primary score set			ENST00000337432.9	ENST00000337432.9	NM_058216.3		A Saturation Genome Editing (SGE) assay was used to functionally assess RAD51C variants. The assay involved introducing Cas9/sgRNA complexes and variant repair libraries into HAP1 near-haploid cells, where Cas9 created double-strand breaks that were repaired through homology-directed repair using the variant libraries as templates. Variants were studied at three time points (days 4, 7, and 14) to…	immortalized human cells	Homo sapiens (NCBI:txid9606)	immortal cell line (CLO_0000019)	HAP1 cell (CLO_0037032)			HAP1-A5 Lig4 KO. Stably expressing Cas9 and Lig4 KO	SGE	Cell fitness	cell viability assay (BAO_0003009)	survival rate (OBI_0000789)	time (PATO:0000165)		molecular function (GO:0003674)	loss_of_function_variant (SO:0002054)	Yes	Yes	Variant log2 fold changes (LFCs) between days 4 and 7 and between days 4 and 14 were calculated using the DESeq2 package. These LFCs were then scaled by the median LFC of synonymous and intronic variants, which were not expected to change over time. For variants assayed twice in overlapping sections of tiled target regions, the LFCs were combined using an inverse-weighted mean to produce a single…	3	3 separate T-75 flasks (Each of the 12 target regions was transfected in triplicate)	Correlation between replicates not reported.		endogenous locus library	coding, intronic, non-coding	All protein coding exons	endogenous genome editing	microarray synthesis	Twist library	native locus replacement	chemical-based transfection
RAD51D_IGVF	RAD51D	9823	Cancer	Saturation genome editing based essentiality screen of RAD51D in Hap1 cells.	Yes	urn:mavedb:00001260-a-1	Pooled	Saturation		IGVF		primary score set				ENST00000345365.11	NM_002878.4		A cell survival assay was used to measure RAD51D essentiality. LIG4-KO, cas9-expressing HAP1 cells were transfected with a sgRNA-expressing plasmid to target RAD51D and a library of plasmids containing all SNVs across the target sequence. Cells were harvested at day 5, day 13 and day17. Direct sequencing was then used to determine the frequency of each variant at each time point.	immortalized human cells	Homo sapiens (NCBI:txid9606)	immortal cell line (CLO_0000019)	HAP1 cell (CLO_0037032)			Cas9 integration/constitutive expression, LIG4 knockout	SGE	Cell fitness	cell viability assay (BAO_0003009)	survival rate (OBI_0000789)	time (PATO:0000165)		molecular function (GO:0003674)	loss_of_function_variant (SO:0002054)			Counts of each variant at days 5, 13 and 17, and in the repair template library – treated as day 0 – are first smoothed to remove position effects, and then modeled with a continuous-time linear regression model to estimate the log2-transformed fold change in variant abundance per unit time. The modeling is performed within each SGE target. For variants that are double-covered – i.e., variants wh…	3	3 complete replicates for each tile/region	Yes	Pearson's R = XX between replicates	endogenous locus library	coding, intronic, "non-coding, regulatory", "non-coding, other"	All protein coding exons	endogenous genome editing	oligo pool synthesis	Gibson DNA assembly between genome-amplified homology arm and synthetic library.		chemical-based transfection
RHO_Wan_2019	RHO	10012	Other Rare Disease	The impact of 210 RHO variants found in the literature and databases were examined using surface expression in HEK293T cells.	No	urn:mavedb:00000099-a-1	Pooled	VOI	30977563	Wan	2019	primary score set			NM_000539.3, NP_000530.1	ENST00000296271.4	NM_000539.3		A flow cytometry-based assay was used to measure rhodopsin surface expression function. A library RHO variants was introduced into HEK293 cells, and cell surface expression was measured using Ret-P1 antibody staining. Fluorescence-activated cell sorting was used to separate high-expressing from low-expressing variants. Direct next-generation sequencing of plasmid DNA was used to measure the frequ…	immortalized human cells	Homo sapiens (NCBI:txid9606)	immortal cell line (CLO_0000019)	HEK-293 cell (CLO_0007532)				Other	Reporter	cell morphology assay (BAO_0002991)	fluorescence intensity (BAO_0000363)	None		protein localization to plasma membrane (GO:0072659)	loss_of_function_variant (SO:0002054)	No	No	Functional scores were calculated as a ratio of variant abundance between the high and low surface-expressing cell populations. Specifically, raw read counts for each mutant probe were normalized to the read depth of the wildtype probe, and the final NGS ratio was calculated as: (mutant probe_high/wildtype probe_high)/(mutant probe_low/wildtype probe_low). These ratios were log-transformed to pro…	3	Replicate samples were derived from independent transfections on different weeks (n = 3).	r2 = 0.86–0.88		in-vitro construct library	coding	Selected nucleotide or amino acid positions	synthetic target sequence	oligo-directed mutagenic PCR	gateway cloning	plasmid (not integrated)	chemical-based transfection
SCN5A_Glazer_2020	SCN5A	6331	Cardio	Deep mutational scan of human SCN5A by measuring response to veratridine+brevetoxin+ouabain drugs.	No	urn:mavedb:00000098-a-2	Pooled	Saturation	31928070	Glazer	2020	primary score set			ENST00000333535	ENST00000333535.9	NM_198056.3		A high-throughput triple drug assay using ouabain, veratridine, and brevetoxin was used to evaluate SCN5A sodium channel variants. The assay works by exposing HEK293T cells expressing SCN5A variants to these drugs, where the sodium channel agonists (veratridine and brevetoxin) synergistically bias channels toward an open state causing sodium influx, while ouabain (a Na+/K+ exchanger inhibitor) in…	immortalized human cells	Homo sapiens (NCBI:txid9606)	immortal cell line (CLO_0000019)	HEK-293T cell (CLO_0007533)			Tet-on landing pad system with BxB1 recombinase sites	Other	Cell fitness	cell viability assay (BAO_0003009)	survival rate (OBI_0000789)	sodium channel modulator (CHEBI:39000)		monoatomic ion transport (GO:0006811), sodium ion transport (GO:0006814)	loss_of_function_variant (SO:0002054), gain_of_function_variant (SO:0002053)	No	No	Functional Deep Mutational Scan (DMS) scores were calculated from the log10 ratio of variant prevalence in the post-drug library compared to the initial library, with prevalence determined by high-throughput sequencing of barcodes in both pre- and post-drug samples. The raw scores were linearly normalized to establish a standardized scale where the mean synonymous variant score was set to 100 and…	6	Six independent transfections and drug treatments	Spearman's correlation = 0.59		in-vitro construct library	coding	Entire ORF	synthetic target sequence	oligo-directed mutagenic PCR		extra-local construct insertion	chemical-based transfection
SCN5A_Ma_2024	SCN5A	6331	Cardio	Automatic patch clamping assay (peak current density) of SCN5A variants in HEK293T cells	No	urn:mavedb:00001233-a-1	Arrayed	VOI	38953211	Ma	2024	primary score set			ENST00000423572.7 (NM_000335.5)	ENST00000423572.7	NM_000335.5		An automatic patch clamp assay was used to measure _SCN5A_ variant function. The automated patch clamp (APC) electrophysiology assay measured sodium channel function using voltage protocols that stepped from -100mV to +60mV in +5mV increments, with the -30mV sweep used for primary analyses. Peak sodium current (INa) density was measured from two different holding potentials: -120mV (ensuring chan…	immortalized human cells	Homo sapiens (NCBI:txid9606)	immortal cell line (CLO_0000019)	HEK-293T cell (CLO_0007533)			Tet-on landing pad system with BxB1 recombinase sites or stably integrated FRT site (Flp-In 293)	Other	Direct protein function	ion channel assay (BAO_0002997), electrophysiological method (BAO_0000424)	current density (ICEPO:0000028)	None		sodium channel activity (GO:0005272)	loss_of_function_variant (SO:0002054)	No	No	Peak sodium current (INa) density was measured from HEK293 cells expressing wild-type or variant _SCN5A_ channels. Current measurements were obtained using automated patch clamp (APC) technology at two independent research sites (VCCRI and VUMC). Raw current densities were found to follow a non-gaussian distribution and were therefore transformed using a square root transformation to achieve a mo…	2	Variant channel parameters were generated independently at the 2 research sites; at least 36 cells per variant were measured (powered to detect a 25% difference in peak current density).	R2 = 0.86		in-vitro construct library	coding	Selected nucleotide or amino acid positions	synthetic target sequence	oligo-directed mutagenic PCR		extra-local construct insertion	chemical-based transfection
SFPQ_IGVF	SFPQ	10774	Other Rare Disease	Saturation genome editing based essentiality screen of SFPQ in Hap1 cells.	Yes	urn:mavedb:00001265-a-1	Pooled	Saturation		IGVF		primary score set				ENST00000357214.6	NM_005066.3		A cell survival assay was used to measure SFPQ essentiality. LIG4-KO, cas9-expressing HAP1 cells were transfected with a sgRNA-expressing plasmid to target SFPQ and a library of plasmids containing all SNVs across the target sequence. Cells were harvested at day 5 and day 13. Direct sequencing was then used to determine the frequency of each variant at each time point.	immortalized human cells	Homo sapiens (NCBI:txid9606)	immortal cell line (CLO_0000019)	HAP1 cell (CLO_0037032)			Cas9 integration/constitutive expression, LIG4 knockout	SGE	Cell fitness	cell viability assay (BAO_0003009)	survival rate (OBI_0000789)	time (PATO:0000165)		molecular function (GO:0003674)	loss_of_function_variant (SO:0002054)			Counts of each variant at days 5 and 13, and in the repair template library – treated as day 0 – are first smoothed to remove position effects, and then modeled with a continuous-time linear regression model to estimate the log2-transformed fold change in variant abundance per unit time. The modeling is performed within each SGE target. For variants that are double-covered – i.e., variants whose …	3	3 complete replicates for each tile/region	Yes	Pearson's R = XX between replicates	endogenous locus library	coding, intronic, "non-coding, regulatory", "non-coding, other"	All protein coding exons	Endogenous genome editing	oligo pool synthesis	Gibson DNA assembly between genome-amplified homology arm and synthetic library.		chemical-based transfection
SGCB_Li_2023	SGCB	10806	Other Rare Disease	Comprehensive functional characterization of SGCB coding variants predicts pathogenicity in limb-girdle muscular dystrophy type R4/2E	No	urn:mavedb:00000659-a-1	Pooled	Saturation	37317968	Li	2023	primary score set				ENST00000381431.10	NM_000232.5		A deep mutational scanning (DMS) approach was employed to assess the function of SGCB variants using ADG-HEK cells (HEK293 cells stably expressing SGCA, SGCD, and SGCG). Protein-coding variants were introduced via lentiviral transduction containing saturating mutagenesis libraries of SGCB divided into six overlapping sublibraries. After 72 hours, cells were bulk-sorted for YFP expression, culture…	immortalized human cells	Homo sapiens (NCBI:txid9606)	immortal cell line (CLO_0000019)	HEK-293 cell (CLO_0007532)			coexpressing α-, γ-, and δ-sarcoglycan (SGCA, SGCD, and SGCG)	Other	Reporter	cell morphology assay (BAO_0002991)	fluorescence intensity (BAO_0000363)	None		protein localization to plasma membrane (GO:0072659)	loss_of_function_variant (SO:0002054)	No	No	The bioinformatic analysis pipeline began with filtering the sequencing data, where variants with fewer than 50 reads per million across bins were excluded. For each sample, raw read counts for mutant codons were processed to calculate per-mutation frequencies. When multiple codon changes resulted in the same amino acid substitution, the median value was taken to produce a single amino acid-level…	2	Each sublibrary assay was performed in duplicate, with the experimental replication beginning from the transduction step.	Yes	pairwise Pearson's r² between biological replicates = 0.77	in-vitro construct library	coding	Entire ORF	synthetic target sequence	oligo pool synthesis		random locus viral integration	lentivirus transduction
TARDBP_Bolognesi_Faure_2019	TARDBP	11571	Other Rare Disease	Deep mutational scanning of TDP-43 prion-like domain using a toxicity assay.	No	urn:mavedb:00000060-a-1, urn:mavedb:00000060-a-2	Pooled	Saturation	31519910	Bolognesi_Faure	2019	primary score set				ENST00000240185.8	NM_007375.4		The prion-like domain (PRD) of TDP-43 was comprehensively mutated using error-prone oligonucleotide synthesis to generate a library of over 50,000 variants, which was transformed into Saccharomyces cerevisiae cells. Expression of the TDP-43 variants was induced using a galactose-responsive promoter, with yeast cultures grown for approximately 50 hours in non-inducing medium before being transferr…	yeast	Saccharomyces cerevisiae (NCBI:txid4932)	Not Applicable		BY4741	MATa his3∆1 leu2∆0 met15∆0 ura3∆0	MATa his3∆1 leu2∆0 met15∆0 ura3∆0	Other	Cell fitness	cell viability assay (BAO_0003009)	survival rate (OBI_0000789)	time (PATO:0000165)		molecular condensate scaffold activity (GO:0140693)	loss_of_function_variant (SO:0002054)	No	No	The functional toxicity scores for TDP-43 variants were calculated by comparing the frequency of each variant in the output samples (after selection) to their frequency in the input samples (before induction). Specifically, for each variant, an enrichment score (ES) was calculated as the natural logarithm of the ratio between its frequency in the output and input samples. The relative toxicity of…	3	3 biological replicates, 2 techinical replicates	Yes	Pearson correlation coefficients (R) between replicates 1 and 2 for single and double amino acid for each library (290–332; 332–373) = 0.93, 0.8	in-vitro construct library	coding	Key domains or regions of protein	synthetic target sequence	oligo-directed mutagenic PCR	Two 186 nt oligonucleotides were purchased from TriLink. Each consisted of a ‘doped’ region of 126 nt, corresponding to TDP-43 AA 290–331 or AA 332–373, flanked by 30 nt of the WT TDP-43 sequence on each side. Each position in the mutated area, was doped with an error rate of 1.59%. The target frequency for each library was 27.0% for single mutants and 27.3% for double mutants.	plasmid (not integrated)	chemical or heat shock transformation
TP53_Boettcher_2019	TP53	11998	Cancer	Nutlin-3a treatment of TP53 variant-expressing K562 reporter cells was used to enrich for dominant-negative variants	No	urn:mavedb:00001235-a-1	Pooled	Saturation	31395785	Boettcher	2019	primary score set				ENST00000269305.9	NM_000546.5	AA 72 residue mismatch between transcripts (reference: Pro; authors: Arg)	A fluorescent reporter gene assay was used to measure _TP53_ variant function in the context of background WT _TP53_. K562-_TP53_ wild-type cells were modified such that the endogenous copy of CDKN1A, a target of _TP53_ transcription, was fused to GFP at its C-terminus. These cells were then transduced at low MOI with a variant library containing all possible single amino acid substitutions of _T…	immortalized human cells	Homo sapiens (NCBI:txid9606)	immortal cell line (CLO_0000019)	K-562 cell (CLO_0002363)			K562-TP53wild-type-CDKN1A-GFP reporter cells K562 cells frameshift mutation fixed to express WT TP53 with a GFP attached to the C-terminus of the CDKN1A gene at endogenous locus	Other	Reporter	reporter gene assay (BAO_0003006)	fluorescence intensity (BAO_0000363)	Antineoplastic Agent (NCIT_C274)	MDM2 Inhibitor (NCIT_C162996)	core promoter sequence-specific DNA binding (GO:0001046)	dominant_negative_variant (SO:0002052)	No	No	The sequences were processed using the ORFcall software developed by the Broad Institute. This software aligned read pairs to the _TP53_ reference sequence and tallied codons corresponding to each variant. At each codon position, counts were generated for all 64 possible codons, including both programmed variants and those appearing due to library synthesis or PCR/NGS errors. For normalization, r…	2	Two independent replicates	No	Correlation between replicates not reported.	in-vitro construct library	coding	Entire ORF	synthetic target sequence	microarray synthesis	mutagenesis by integrated tiles (MITE)	random locus viral integration	lentivirus transduction
TP53_Fayer_2021_meta	TP53	11998	Cancer	Combined score from naive Bayes classifier trained on functional data of TP53 from Giacomelli et al. and Boettcher et al.	No	urn:mavedb:00001236-0-1	Pooled	Saturation	34793697	Fayer	2021	meta-analysis	new VUS reclassification, new score set (trained a predictor)	30224644, 31395785	NM_000546.5	ENST00000269305.9	NM_000546.5	AA 72 residue mismatch between transcripts (reference: Pro; authors: Arg)	The TP53 naive Bayes classifier was trained on 161 TP53 missense variants from ClinVar (129 pathogenic/likely pathogenic and 32 benign/likely benign) using function scores from four multiplexed assays: 1) TP53-null A549 cell line with positive selection for loss-of-function variants with etoposide, 2) TP53-null A549 cell line with negative selection for loss-of-function variants with nutlin-3, 3)…	Not Applicable	Not Applicable	Not Applicable					Other	Not Applicable (trained predictor)						dominant_negative_variant (SO:0002052), loss_of_function_variant (SO:0002054)	No	No	A Gaussian Naive Bayes classifier was implemented for _TP53_ variant classification using Python's SciKit Learn library. Features from four distinct multiplexed assays were incorporated into the probabilistic model without transformation, where each variant's function score was treated as an independent variable with Gaussian distribution assumptions. Prior probabilities of 0.5 were established f…	Not Applicable		Not Applicable		N/A (meta-analysis)	coding	Entire ORF	synthetic target sequence
TP53_Fortuno_2021	TP53	11998	Cancer	Classification of TP53 function using median TP53 transcriptional activity from Kato et al.	No	urn:mavedb:00001234-0-1	Arrayed	Saturation	34273903	Fortuno	2021	meta-analysis	new functional classification or assay cut-offs, new score set (combined assays)	12826609	NM_000546.5	ENST00000269305.9	NM_000546.5		A meta-analysis of p53 functional scores was conducted by utilizing the median values across the eight promoter-specific assays (p21WAF1, MDM2, BAX, GADD45, 14-3-3σ, p53AIP1, Noxa, and p53R2).	Not Applicable	Saccharomyces cerevisiae (NCBI:txid4932)	Not Applicable		YPH499/YPH500	MATa ura3-52 lys2-801_amber ade2-101_ochre trp1-Δ63 his3-Δ200 leu2-Δ1; MATα ura3-52 lys2-801_amber ade2-101_ochre trp1-Δ63 his3-Δ200 leu2-Δ1		Other	Reporter	reporter gene assay (BAO_0003006)	fluorescence intensity (BAO_0000363)	None		core promoter sequence-specific DNA binding (GO:0001046)	loss_of_function_variant (SO:0002054)	No	No	A meta-analysis of p53 functional scores was conducted by utilizing the median values across the eight promoter-specific assays (p21WAF1, MDM2, BAX, GADD45, 14-3-3σ, p53AIP1, Noxa, and p53R2).	Not Applicable		Not Applicable		N/A (meta-analysis)	coding	Entire ORF	synthetic target sequence
TP53_Giacomelli_2018_combined_score	TP53	11998	Cancer	Combined score using three assays of TP53 activity that assess loss of function or dominant negative effect	No	urn:mavedb:00000068-0-1	Pooled	Saturation	30224644	Giacomelli	2018	meta-analysis	new score set (combined assays)			ENST00000269305.9	NM_000546.6	AA 72 residue mismatch between transcripts (reference: Pro; authors: Arg)	This combined score integrates data from three functional assays to provide a comprehensive measure of each TP53 variant's functional impact. It uses the Z-scores from the two nutlin-3 assays (which enrich for loss-of-function and dominant-negative alleles) and the Z-score from the etoposide assay (which enriches for wild-type-like alleles).	Not Applicable	Not Applicable					p53 WT isogenic cell line and p53 NULL cell population	Other	Not Applicable (trained predictor)						loss_of_function_variant (SO:0002054), dominant_negative_variant (SO:0002052)	No	No	The combined phenotype score was calculated to provide an integrated measure of _TP53_ variant functionality across all three assays. For each _TP53_ variant, Z-scores from the individual assays were algebraically combined using the formula: (Z-score(p53WT + nutlin) + Z-score(p53NULL + nutlin) - Z-score(p53NULL + etoposide))/3 ± SD(+ Z-score(p53WT + nutlin), + Z-score(p53NULL + nutlin), - Z-score…	Not Applicable		Not Applicable		N/A (meta-analysis)	coding		synthetic target sequence
TP53_Giacomelli_2018_p53null_etoposide	TP53	11998	Cancer	Growth assay using p53 NULL cell line and etoposide (DSB inducing agent) to separate TP53 WT-like variants (enriched) and TP53 LOF variants (depleted).	No	urn:mavedb:00000068-c-1	Pooled	Saturation	30224644	Giacomelli	2018	primary score set				ENST00000269305.9	NM_000546.6	AA 72 residue mismatch between transcripts (reference: Pro; authors: Arg)	A549 human lung carcinoma cells lacking endogenous p53 were lentivirus transduced with a library of TP53 variants and subsequently treated with etoposide, a topoisomerase II inhibitor that induces DNA double-strand breaks. Cells expressing WT-like p53 survive this treatment and LoF variants are depleted. Variant frequencies after 12 days of selection were compared to variant frequencies before se…	immortalized human cells	Homo sapiens (NCBI:txid9606)	immortal cell line (CLO_0000019)	A549 cell (CLO_0001230)			p53 NULL cell population (not clonal)	Other	Cell fitness	cell viability assay (BAO_0003009), genetic complementation (BAO_0002488)	survival rate (OBI_0000789)	Antineoplastic Agent (NCIT_C274)	Topoisomerase-II Inhibitor (NCIT_C1968)	double-strand break repair (GO:0006302), DNA damage response, signal transduction by p53 class mediator (GO:0030330), response to etoposide (GO:1902521)	loss_of_function_variant (SO:0002054)	No	No	For the p53NULL etoposide assay, the functional impact of TP53 variants was evaluated using the same analytical framework. Raw read counts were obtained from p53NULL cells expressing the TP53-MITE library after 12 days of treatment with 5 μM etoposide and normalized to the fraction of total counts at each codon position. Log2-fold changes relative to early time point samples were calculated, aver…	2	2 replicates, transduced with variant library and treated with 5uM etoposide	Yes	Pearson's R square = 0.75	in-vitro construct library	coding	Entire ORF	synthetic target sequence	microarray synthesis	mutagenesis by integrated tiles (MITE)	random locus viral integration	lentivirus transduction
TP53_Giacomelli_2018_p53null_Nutlin3	TP53	11998	Cancer	Growth assay using p53 NULL cell line and nutlin-3 to separate TP53 WT-like variants (enriched) and TP53 LOF variants (depleted).	No	urn:mavedb:00000068-b-1	Pooled	Saturation	30224644	Giacomelli	2018	primary score set				ENST00000269305.9	NM_000546.6	AA 72 residue mismatch between transcripts (reference: Pro; authors: Arg)	A549 human lung carcinoma cells lacking endogenous p53 were lentivirus transduced with a library of TP53 variants and subsequently treated with nutlin-3. Nutlin-3 disrupts the MDM2-p53 interaction, which prevents p53 degradation, which normally causes cell cycle arrest. Cells expressing WT-like p53 survive this treatment and LoF variants are depleted. Variant frequencies after 12 days of selectio…	immortalized human cells	Homo sapiens (NCBI:txid9606)	immortal cell line (CLO_0000019)	A549 cell (CLO_0001230)			p53 NULL cell population (not clonal)	Other	Cell fitness	cell viability assay (BAO_0003009), genetic complementation (BAO_0002488)	survival rate (OBI_0000789)	Antineoplastic Agent (NCIT_C274)	MDM2 Inhibitor (NCIT_C162996)	DNA damage response, signal transduction by p53 class mediator (GO:0030330), MDM2/MDM4 family protein binding (GO:0097371)	loss_of_function_variant (SO:0002054)	No	No	For the p53NULL nutlin-3 assay, the functional impact of TP53 variants was assessed following similar methodology. Raw read counts were obtained from p53NULL cells expressing the TP53-MITE library after 12 days of treatment with nutlin-3 and normalized to the fraction of total counts at each codon position. Log2-fold changes in fractional read counts relative to early time point samples were calc…	2	2 replicates, transduced with variant library and treated with 5uM Nutlin-3	Yes	Pearson's R squared = 0.53	in-vitro construct library	coding	Entire ORF	synthetic target sequence	microarray synthesis	mutagenesis by integrated tiles (MITE)	random locus viral integration	lentivirus transduction
TP53_Giacomelli_2018_p53WT_Nutlin3	TP53	11998	Cancer	Growth assay using p53 WT isogenic cell line and nutlin-3 to enrich for TP53 dominant negative variants.	No	urn:mavedb:00000068-a-1	Pooled	Saturation	30224644	Giacomelli	2018	primary score set				ENST00000269305.9	NM_000546.6	AA 72 residue mismatch between transcripts (reference: Pro; authors: Arg)	A549 human lung carcinoma cells expressing endogenous wild-type p53 were lentivirus transduced with a library of TP53 variants and subsequently treated with nutlin-3. Nutlin-3 disrupts the MDM2-p53 interaction, which prevents p53 degradation, which normally causes cell cycle arrest. Cells expressing dominant-negative TP53 mutations survived this treatment allowing continued proliferation despite …	immortalized human cells	Homo sapiens (NCBI:txid9606)	immortal cell line (CLO_0000019)	A549 cell (CLO_0001230)			p53WT isogenic cell line	Other	Cell fitness	cell viability assay (BAO_0003009)	survival rate (OBI_0000789)	Antineoplastic Agent (NCIT_C274)	MDM2 Inhibitor (NCIT_C162996)	DNA damage response, signal transduction by p53 class mediator (GO:0030330), MDM2/MDM4 family protein binding (GO:0097371)	dominant_negative_variant (SO:0002052)	No	No	For the p53WT nutlin-3 assay, the functional impact of TP53 variants was assessed through a standardized scoring protocol. Raw read counts were obtained from p53WT cells expressing the TP53-MITE library after 12 days of treatment with nutlin-3 and normalized to the fraction of total counts at each codon position. Enrichment or depletion of each amino acid variant was calculated as the log2-fold c…	2	2 replicates, transduced with variant library and treated with 2.5uM Nutlin-3	Yes	Pearson's R square = 0.73	in-vitro construct library	coding	Entire ORF	synthetic target sequence	microarray synthesis	mutagenesis by integrated tiles (MITE)	random locus viral integration	lentivirus transduction
TP53_Kato_2003_AIP1nWT	TP53	11998	Cancer	Arrayed yeast-based assay of TP53 transcriptional activity of the p53AIP1 promoter	No	urn:mavedb:00001234-e-1	Arrayed	Saturation	12826609	Kato	2003	primary score set				ENST00000269305.9	NM_000546.5		A comprehensive system to evaluate p53 gene function was developed through site-directed mutagenesis, with 2,314 distinct p53 mutants with single base substitutions being created. A yeast-based assay was utilized where mutant p53 proteins' transcriptional activity was measured by their ability to activate reporter genes (GFP or Ds-Red) through various p53-binding sequences derived from different …	yeast	Saccharomyces cerevisiae (NCBI:txid4932)	Not Applicable		YPH499/YPH500	MATa ura3-52 lys2-801_amber ade2-101_ochre trp1-Δ63 his3-Δ200 leu2-Δ1; MATα ura3-52 lys2-801_amber ade2-101_ochre trp1-Δ63 his3-Δ200 leu2-Δ1		Other	Reporter	reporter gene assay (BAO_0003006)	fluorescence intensity (BAO_0000363)	None		core promoter sequence-specific DNA binding (GO:0001046)	loss_of_function_variant (SO:0002054), gain_of_function_variant (SO:0002053)	No	No	The raw fluorescence values from at least two independent experiments were averaged for each reporter and then standardized across all mutants to create relative transactivation scores for each p53 binding sequence. This score set measures the ability of p53 to activate the p53AIP1 promoter.	2	At least two independent experiments were performed for each reporter and the fluorescence intensities were averaged.	No		in-vitro construct library	coding	Entire ORF	synthetic target sequence	oligo-directed mutagenic PCR		plasmid (not integrated)	other
TP53_Kato_2003_BAXnWT	TP53	11998	Cancer	Arrayed yeast-based assay of TP53 transcriptional activity of the BAX promoter	No	urn:mavedb:00001234-c-1	Arrayed	Saturation	12826609	Kato	2003	primary score set				ENST00000269305.9	NM_000546.5		A comprehensive system to evaluate p53 gene function was developed through site-directed mutagenesis, with 2,314 distinct p53 mutants with single base substitutions being created. A yeast-based assay was utilized where mutant p53 proteins' transcriptional activity was measured by their ability to activate reporter genes (GFP or Ds-Red) through various p53-binding sequences derived from different …	yeast	Saccharomyces cerevisiae (NCBI:txid4932)	Not Applicable		YPH499/YPH500	MATa ura3-52 lys2-801_amber ade2-101_ochre trp1-Δ63 his3-Δ200 leu2-Δ1; MATα ura3-52 lys2-801_amber ade2-101_ochre trp1-Δ63 his3-Δ200 leu2-Δ1		Other	Reporter	reporter gene assay (BAO_0003006)	fluorescence intensity (BAO_0000363)	None		core promoter sequence-specific DNA binding (GO:0001046)	loss_of_function_variant (SO:0002054), gain_of_function_variant (SO:0002053)	No	No	The raw fluorescence values from at least two independent experiments were averaged for each reporter and then standardized across all mutants to create relative transactivation scores for each p53 binding sequence. This score set measures the ability of p53 to activate the BAX promoter.	2	At least two independent experiments were performed for each reporter and the fluorescence intensities were averaged.	No		in-vitro construct library	coding	Entire ORF	synthetic target sequence	oligo-directed mutagenic PCR		plasmid (not integrated)	other
TP53_Kato_2003_GADD45nWT	TP53	11998	Cancer	Arrayed yeast-based assay of TP53 transcriptional activity of the GADD45 promoter	No	urn:mavedb:00001234-f-1	Arrayed	Saturation	12826609	Kato	2003	primary score set				ENST00000269305.9	NM_000546.5		A comprehensive system to evaluate p53 gene function was developed through site-directed mutagenesis, with 2,314 distinct p53 mutants with single base substitutions being created. A yeast-based assay was utilized where mutant p53 proteins' transcriptional activity was measured by their ability to activate reporter genes (GFP or Ds-Red) through various p53-binding sequences derived from different …	yeast	Saccharomyces cerevisiae (NCBI:txid4932)	Not Applicable		YPH499/YPH500	MATa ura3-52 lys2-801_amber ade2-101_ochre trp1-Δ63 his3-Δ200 leu2-Δ1; MATα ura3-52 lys2-801_amber ade2-101_ochre trp1-Δ63 his3-Δ200 leu2-Δ1		Other	Reporter	reporter gene assay (BAO_0003006)	fluorescence intensity (BAO_0000363)	None		core promoter sequence-specific DNA binding (GO:0001046)	loss_of_function_variant (SO:0002054), gain_of_function_variant (SO:0002053)	No	No	The raw fluorescence values from at least two independent experiments were averaged for each reporter and then standardized across all mutants to create relative transactivation scores for each p53 binding sequence. This score set measures the ability of p53 to activate the GADD45 promoter.	2	At least two independent experiments were performed for each reporter and the fluorescence intensities were averaged.	No		in-vitro construct library	coding	Entire ORF	synthetic target sequence	oligo-directed mutagenic PCR		plasmid (not integrated)	other
TP53_Kato_2003_h1433snWT	TP53	11998	Cancer	Arrayed yeast-based assay of TP53 transcriptional activity of the h1433snWT promoter	No	urn:mavedb:00001234-d-1	Arrayed	Saturation	12826609	Kato	2003	primary score set				ENST00000269305.9	NM_000546.5		A comprehensive system to evaluate p53 gene function was developed through site-directed mutagenesis, with 2,314 distinct p53 mutants with single base substitutions being created. A yeast-based assay was utilized where mutant p53 proteins' transcriptional activity was measured by their ability to activate reporter genes (GFP or Ds-Red) through various p53-binding sequences derived from different …	yeast	Saccharomyces cerevisiae (NCBI:txid4932)	Not Applicable		YPH499/YPH500	MATa ura3-52 lys2-801_amber ade2-101_ochre trp1-Δ63 his3-Δ200 leu2-Δ1; MATα ura3-52 lys2-801_amber ade2-101_ochre trp1-Δ63 his3-Δ200 leu2-Δ1		Other	Reporter	reporter gene assay (BAO_0003006)	fluorescence intensity (BAO_0000363)	None		core promoter sequence-specific DNA binding (GO:0001046)	loss_of_function_variant (SO:0002054), gain_of_function_variant (SO:0002053)	No	No	The raw fluorescence values from at least two independent experiments were averaged for each reporter and then standardized across all mutants to create relative transactivation scores for each p53 binding sequence. This score set measures the ability of p53 to activate the 14-3-3σ promoter.	2	At least two independent experiments were performed for each reporter and the fluorescence intensities were averaged.	No		in-vitro construct library	coding	Entire ORF	synthetic target sequence	oligo-directed mutagenic PCR		plasmid (not integrated)	other
TP53_Kato_2003_MDM2nWT	TP53	11998	Cancer	Arrayed yeast-based assay of TP53 transcriptional activity of the MDM2 promoter	No	urn:mavedb:00001234-b-1	Arrayed	Saturation	12826609	Kato	2003	primary score set				ENST00000269305.9	NM_000546.5		A comprehensive system to evaluate p53 gene function was developed through site-directed mutagenesis, with 2,314 distinct p53 mutants with single base substitutions being created. A yeast-based assay was utilized where mutant p53 proteins' transcriptional activity was measured by their ability to activate reporter genes (GFP or Ds-Red) through various p53-binding sequences derived from different …	yeast	Saccharomyces cerevisiae (NCBI:txid4932)	Not Applicable		YPH499/YPH500	MATa ura3-52 lys2-801_amber ade2-101_ochre trp1-Δ63 his3-Δ200 leu2-Δ1; MATα ura3-52 lys2-801_amber ade2-101_ochre trp1-Δ63 his3-Δ200 leu2-Δ1		Other	Reporter	reporter gene assay (BAO_0003006)	fluorescence intensity (BAO_0000363)	None		core promoter sequence-specific DNA binding (GO:0001046)	loss_of_function_variant (SO:0002054), gain_of_function_variant (SO:0002053)	No	No	The raw fluorescence values from at least two independent experiments were averaged for each reporter and then standardized across all mutants to create relative transactivation scores for each p53 binding sequence. This score set measures the ability of p53 to activate the MDM2 promoter.	2	At least two independent experiments were performed for each reporter and the fluorescence intensities were averaged.	No		in-vitro construct library	coding	Entire ORF	synthetic target sequence	oligo-directed mutagenic PCR		plasmid (not integrated)	other
TP53_Kato_2003_NOXAnWT	TP53	11998	Cancer	Arrayed yeast-based assay of TP53 transcriptional activity of the Noxa promoter	No	urn:mavedb:00001234-g-1	Arrayed	Saturation	12826609	Kato	2003	primary score set				ENST00000269305.9	NM_000546.5		A comprehensive system to evaluate p53 gene function was developed through site-directed mutagenesis, with 2,314 distinct p53 mutants with single base substitutions being created. A yeast-based assay was utilized where mutant p53 proteins' transcriptional activity was measured by their ability to activate reporter genes (GFP or Ds-Red) through various p53-binding sequences derived from different …	yeast	Saccharomyces cerevisiae (NCBI:txid4932)	Not Applicable		YPH499/YPH500	MATa ura3-52 lys2-801_amber ade2-101_ochre trp1-Δ63 his3-Δ200 leu2-Δ1; MATα ura3-52 lys2-801_amber ade2-101_ochre trp1-Δ63 his3-Δ200 leu2-Δ1		Other	Reporter	reporter gene assay (BAO_0003006)	fluorescence intensity (BAO_0000363)	None		core promoter sequence-specific DNA binding (GO:0001046)	loss_of_function_variant (SO:0002054), gain_of_function_variant (SO:0002053)	No	No	The raw fluorescence values from at least two independent experiments were averaged for each reporter and then standardized across all mutants to create relative transactivation scores for each p53 binding sequence. This score set measures the ability of p53 to activate the Noxa promoter.	2	At least two independent experiments were performed for each reporter and the fluorescence intensities were averaged.	No		in-vitro construct library	coding	Entire ORF	synthetic target sequence	oligo-directed mutagenic PCR		plasmid (not integrated)	other
TP53_Kato_2003_P53R2nWT	TP53	11998	Cancer	Arrayed yeast-based assay of TP53 transcriptional activity of the p53R2 promoter	No	urn:mavedb:00001234-h-1	Arrayed	Saturation	12826609	Kato	2003	primary score set				ENST00000269305.9	NM_000546.5		A comprehensive system to evaluate p53 gene function was developed through site-directed mutagenesis, with 2,314 distinct p53 mutants with single base substitutions being created. A yeast-based assay was utilized where mutant p53 proteins' transcriptional activity was measured by their ability to activate reporter genes (GFP or Ds-Red) through various p53-binding sequences derived from different …	yeast	Saccharomyces cerevisiae (NCBI:txid4932)	Not Applicable		YPH499/YPH500	MATa ura3-52 lys2-801_amber ade2-101_ochre trp1-Δ63 his3-Δ200 leu2-Δ1; MATα ura3-52 lys2-801_amber ade2-101_ochre trp1-Δ63 his3-Δ200 leu2-Δ1		Other	Reporter	reporter gene assay (BAO_0003006)	fluorescence intensity (BAO_0000363)	None		core promoter sequence-specific DNA binding (GO:0001046)	loss_of_function_variant (SO:0002054), gain_of_function_variant (SO:0002053)	No	No	The raw fluorescence values from at least two independent experiments were averaged for each reporter and then standardized across all mutants to create relative transactivation scores for each p53 binding sequence. This score set measures the ability of p53 to activate the p53R2 promoter.	2	At least two independent experiments were performed for each reporter and the fluorescence intensities were averaged.	No		in-vitro construct library	coding	Entire ORF	synthetic target sequence	oligo-directed mutagenic PCR		plasmid (not integrated)	other
TP53_Kato_2003_WAF1nWT	TP53	11998	Cancer	Arrayed yeast-based assay of TP53 transcriptional activity of the p21WAF1 promoter	No	urn:mavedb:00001234-a-1	Arrayed	Saturation	12826609	Kato	2003	primary score set				ENST00000269305.9	NM_000546.5		A comprehensive system to evaluate p53 gene function was developed through site-directed mutagenesis, with 2,314 distinct p53 mutants with single base substitutions being created. A yeast-based assay was utilized where mutant p53 proteins' transcriptional activity was measured by their ability to activate reporter genes (GFP or Ds-Red) through various p53-binding sequences derived from different …	yeast	Saccharomyces cerevisiae (NCBI:txid4932)	Not Applicable		YPH499/YPH500	MATa ura3-52 lys2-801_amber ade2-101_ochre trp1-Δ63 his3-Δ200 leu2-Δ1; MATα ura3-52 lys2-801_amber ade2-101_ochre trp1-Δ63 his3-Δ200 leu2-Δ1		Other	Reporter	reporter gene assay (BAO_0003006)	fluorescence intensity (BAO_0000363)	None		core promoter sequence-specific DNA binding (GO:0001046)	loss_of_function_variant (SO:0002054), gain_of_function_variant (SO:0002053)	No	No	The raw fluorescence values from at least two independent experiments were averaged for each reporter and then standardized across all mutants to create relative transactivation scores for each p53 binding sequence. This score set measures the ability of p53 to activate the p21WAF1 promoter.	2	At least two independent experiments were performed for each reporter and the fluorescence intensities were averaged.	No		in-vitro construct library	coding	Entire ORF	synthetic target sequence	oligo-directed mutagenic PCR		plasmid (not integrated)	other
TPK1_Weile_2017	TPK1	17358	Other Rare Disease	A Deep Mutational Scan of human TPK1 using functional complementation in yeast via DMS-TileSeq.	No	urn:mavedb:00001251-a-1	Pooled	Saturation	29269382	Weile	2017	primary score set				ENST00000360057.7	NM_022445.4		TPK1 function was assayed using a yeast-based functional complementation approach. The researchers used a temperature-sensitive yeast strain (thi80-ph) that carried a mutation in the yeast ortholog of TPK1, which could be rescued by expressing the wild-type human TPK1 gene. A library of TPK1 variants was transformed into the temperature-sensitive yeast strain, and selected for functional variants…	yeast	Saccharomyces cerevisiae (NCBI:txid4932)	Not Applicable		Not specified	thi80-ph	thi80-ph - defective thiamine biosynthesis needed for growth	Other	Cell fitness	cell viability assay (BAO_0003009), genetic complementation (BAO_0002488)	survival rate (OBI_0000789)	temperature sensitive growth (APO_0000092)		catalytic activity (GO:0003824), thiamine diphosphokinase activity (GO:0004788)	loss_of_function_variant (SO:0002054)	No	No	Raw sequencing reads were aligned to the reference ORF cDNA sequences using Bowtie‐2 and a custom Perl script was used to parse and compare the forward and reverse read alignment files to count the number of co‐occurrences of a codon change in both paired reads. Mutational counts in each condition were normalized to sequencing depth at the respective position. Variants for which the number of rea…	2	two biological replicates, two technical replicates	No		in-vitro construct library	coding	Entire ORF	synthetic target sequence	oligo-directed mutagenic PCR	POPCode (Precision Oligo-Pool based Code Alteration)	plasmid (not integrated)	chemical-based transfection
TSC2_IGVF	TSC2	12363	Cancer	A Deep Mutational Scan of the tuberin and Rap-Gap domains of TSC2. Functionally normal and abnormal variants were scored using a VAMP-Seq abundance assay for each domain library.	Yes	urn:mavedb:00001267-b-1	Pooled	Saturation	41648336	IGVF, Biar, Wang	2026	primary score set			ENST00000219476	ENST00000219476.9	NM_000548.5		VAMP-seq was used to measure TSC2 protein abundance. This assay uses HEK293T cells with a landing pad locus to express a two libraries of TSC2 variants fused to GFP, with mCherry expressed from an IRES as an internal control for mRNA levels. Cells expressing TSC2 variants are sorted by FACS into bins based on the GFP:mCherry ratio. Barcode sequencing was then used to determine the frequency of ea…	immortalized human cells	Homo sapiens (NCBI:txid9606)	immortal cell line (CLO_0000019)	HEK-293T cell (CLO_0007533)			Tet-on landing pad system with BxB1 recombinase sites	Vamp-seq	Reporter	protein stability assay (BAO_0003004)	fluorescence intensity (BAO_0000363)	None		regulation of protein stability (GO:0031647)	loss_of_function_variant (SO:0002054)	No	No	Sequence files in FASTQ format were produced by bcl2fastq v2.20 and then merged using PEAR41 v0.9.11 with minimum overlap, minimum assembly length and maximum assembly length all set to the barcode length of 18. Barcodes were mapped to sequences using a barcode to variant map created using analysis of PacBio long-read sequencing with Pacybara. Sequences were mapped to protein variants using the p…	2 and 3	2 for library 1 (tuberin domain, and 3 for library 2 (RAP-GAP domain)	Pearson's was 0.96 for library 1 replicates and ranged from 0.90 to 0.93 for library 2		in-vitro construct library	coding	Key domains or regions of protein	synthetic target sequence	oligo pool synthesis	site-saturation mutagenesis library ordered from Twist	extra-local construct insertion	chemical-based transfection
VHL_Buckley_2024	VHL	12687	Cancer	Saturation genome editing essentiality screen to separate functionally normal and functionally abnormal VHL variants.	No	urn:mavedb:00000675-a-1	Pooled	Saturation	38969834	Buckley	2024	primary score set			ENST00000256474.3	ENST00000256474.3	NM_000551.4		A Saturation Genome Editing (SGE) assay was used to investigate VHL variant function. In this assay, a library of all possible single-nucleotide variants was introduced into HAP1-LIG4-KO haploid human cells using CRISPR-Cas9 mediated homology-directed repair. Cells were grown for 20 days with sample collection at days 6, 13, and 20, then DNA and RNA were extracted and sequenced using Illumina Nex…	immortalized human cells	Homo sapiens (NCBI:txid9606)	immortal cell line (CLO_0000019)	HAP1 cell (CLO_0037032)			LIG4 knockout	SGE	Cell fitness	cell viability assay (BAO_0003009)	survival rate (OBI_0000789)	time (PATO:0000165)		molecular function (GO:0003674)	loss_of_function_variant (SO:0002054)	Yes	Yes	Functional scores for VHL variants were calculated through amplicon sequencing of genomic DNA collected from cells on days 6 and 20 post-transfection. The mean log2 ratio of variant frequency between day 20 and day 6 across replicates was determined and normalized to the median score of synonymous variants within each sample. Scores were then normalized across exons using the range of effect size…	2	Two tandem SGE experiments performed	Yes	Pearson's R = 0.90 (transfection replicates)	endogenous locus library	coding, intronic, other	All protein coding exons	endogenous genome editing	microarray synthesis			chemical-based transfection
XRCC2_IGVF	XRCC2	12829	Cancer	Saturation genome editing based essentiality screen of XRCC2 in Hap1 cells.	Yes	urn:mavedb:00001264-a-1	Pooled	Saturation		IGVF		primary score set				ENST00000359321.2	NM_005431.2		A cell survival assay was used to measure XRCC2 essentiality. LIG4-KO, cas9-expressing HAP1 cells were transfected with a sgRNA-expressing plasmid to target XRCC2 and a library of plasmids containing all SNVs across the target sequence. Cells were harvested at day 5 and day 13. Direct sequencing was then used to determine the frequency of each variant at each time point.	immortalized human cells	Homo sapiens (NCBI:txid9606)	immortal cell line (CLO_0000019)	HAP1 cell (CLO_0037032)			Cas9 integration/constitutive expression, LIG4 knockout	SGE	Cell fitness	cell viability assay (BAO_0003009)	survival rate (OBI_0000789)	time (PATO:0000165)		molecular function (GO:0003674)	loss_of_function_variant (SO:0002054)			Counts of each variant at days 5 and 13, and in the repair template library – treated as day 0 – are first smoothed to remove position effects, and then modeled with a continuous-time linear regression model to estimate the log2-transformed fold change in variant abundance per unit time. The modeling is performed within each SGE target. For variants that are double-covered – i.e., variants whose …	3	3 complete replicates for each tile/region	Yes	Pearson's R = XX between replicates	endogenous locus library	coding, intronic, "non-coding, regulatory", "non-coding, other"	All protein coding exons	endogenous genome editing	oligo pool synthesis	Gibson DNA assembly between genome-amplified homology arm and synthetic library.		chemical-based transfection
[truncated: 32 more columns]
