# Supplementary material for: A scalable approach to resolving variants of uncertain significance
Source: bioRxiv. 2026 Feb 23:2026.02.14.705848. Originally published 2026 Feb 14. Preprint. [Version 2] doi: 10.64898/2026.02.14.705848 (PMC12918978; doi:10.64898/2026.02.14.705848)
Supplement: Supplement 5 [file media-5.zip]

Archive with 6 entries (5 files):
- Supplementary_Data_5/
- __MACOSX/._Supplementary_Data_5
- Supplementary_Data_5/Supp_Data_5_column_descriptions.xlsx
- __MACOSX/Supplementary_Data_5/._Supp_Data_5_column_descriptions.xlsx
- Supplementary_Data_5/Supplementary_Data_5.xlsx
- __MACOSX/Supplementary_Data_5/._Supplementary_Data_5.xlsx
